# Supplementary material for: Online conversion of reconstructed neural morphologies into standardized SWC format
Source: Nat Commun. 2023 Nov 16;14:7429. doi: 10.1038/s41467-023-42931-x (PMC10654402; doi:10.1038/s41467-023-42931-x)
Supplement: Supplementary file 4 — Supplementary Data 1 [file 41467_2023_42931_MOESM4_ESM.zip]

Archive with 1 entries (1 files):
- SupplementaryData1.swc
