# Supplementary material for: Online conversion of reconstructed neural morphologies into standardized SWC format
Source: Nat Commun. 2023 Nov 16;14:7429. doi: 10.1038/s41467-023-42931-x (PMC10654402; doi:10.1038/s41467-023-42931-x)
Supplement: Supplementary file 4 — Supplementary Data 1 [file 41467_2023_42931_MOESM4_ESM.zip › SupplementaryData1.swc]

#CONTRIBUTOR : Von Gersdorff
#REFERENCE : doi.org/10.7554/eLife.81992
#CREATURE : zebra finch
#SEX : male 
#AGE : 120 days 
#REGION : Adjacent Dorsal Intermediate Arcopallium (AId)
#CLASS : glutamatergic upper motor projection neuron
#CONDITION: control 
#LABEL : biocytin
#SLICING : 180 micrometers coronal
#MICROSCOPY : oil 60x
#COORDINATE : micrometers
#ORIGINAL_SOURCE : ShuTu
 1 1 0 0 0 5.393 -1
 2 1 6.52 -2.48 -1.96 3.946 1
 3 1 10.39 -3.57 -3.9 2.236 2
 4 3 12.88 -4.7 -3.51 1.282 3
 5 3 14.35 -5.35 -3.14 0.7892 4
 6 3 16 -6.01 -3.51 0.7892 5
 7 3 16.9 -6.34 -3.51 0.6577 6
 8 3 17.66 -6.8 -3.9 0.5261 7
 9 3 18.5 -7.8 -3.9 0.6577 8
 10 3 19.42 -8.72 -4.28 0.6577 9
 11 3 20.48 -9.52 -4.69 0.5261 10
 12 3 21.56 -10.02 -4.88 0.7234 11
 13 3 22.65 -10.36 -5.07 0.7892 12
 14 3 23.68 -10.7 -5.07 0.7892 13
 15 3 24.95 -11.46 -5.48 0.6577 14
 16 3 25.93 -12.21 -5.86 0.6577 15
 17 3 27.27 -12.11 -6.23 0.3946 16
 18 3 28.29 -12.52 -6.63 0.3946 17
 19 3 29.16 -13.13 -7.03 0.3946 18
 20 3 29.91 -13.7 -7.42 0.3946 19
 21 3 30.66 -14.3 -7.42 0.4604 20
 22 3 31.4 -14.89 -8.56 0.3946 21
 23 3 31.93 -15.39 -8.77 0.3946 22
 24 3 32.71 -15.91 -8.97 0.3946 23
 25 3 33.34 -16.56 -9.18 0.3946 24
 26 3 34.01 -16.94 -9.35 0.4604 25
 27 3 35.04 -16.81 -9.35 0.4604 26
 28 3 35.87 -16.81 -9.35 0.3946 27
 29 3 36.53 -16.98 -9.35 0.3946 28
 30 3 37.12 -17.56 -9.35 0.4604 29
 31 3 37.84 -18.27 -9.35 0.5261 30
 32 3 38.34 -19.01 -9.35 0.7234 31
 33 3 39.08 -19.9 -9.35 0.7234 32
 34 3 39.95 -20.73 -10.14 0.4604 33
 35 3 40.41 -21.54 -10.14 0.5261 34
 36 3 41.21 -21.93 -10.52 0.6577 35
 37 3 41.83 -22.49 -10.52 0.7234 36
 38 3 42.71 -23.09 -10.93 0.3946 37
 39 3 26.92 -13.21 -5.86 0.2631 16
 40 3 27.67 -13.65 -5.86 0.2959 39
 41 3 28.43 -14.12 -5.86 0.3946 40
 42 3 29.31 -14.59 -6.23 0.3946 41
 43 3 30.18 -15.18 -6.23 0.3946 42
 44 3 30.65 -15.58 -6.63 0.3453 43
 45 3 31.12 -15.98 -7.03 0.2959 44
 46 3 31.59 -16.25 -7.42 0.3124 45
 47 3 32.05 -16.66 -7.82 0.3288 46
 48 3 32.53 -17.22 -7.82 0.3946 47
 49 3 33.13 -17.92 -7.03 0.3946 48
 50 3 34.02 -18.52 -7.03 0.3946 49
 51 3 34.75 -19.24 -7.42 0.3946 50
 52 3 35.26 -19.55 -7.82 0.3946 51
 53 3 36.13 -20.27 -7.82 0.3946 52
 54 3 36.88 -20.73 -7.82 0.3946 53
 55 3 37.37 -21.03 -7.82 0.3946 54
 56 3 38.25 -21.63 -8.18 0.3946 55
 57 3 38.72 -22.33 -7.82 0.6577 56
 58 3 39.86 -22.94 -8.18 0.6577 57
 59 3 40.49 -23.39 -8.56 0.5919 58
 60 3 41.3 -24.04 -8.56 0.3946 59
 61 3 41.72 -24.44 -8.56 0.4604 60
 62 3 42.44 -24.54 -8.56 0.5261 61
 63 3 43.27 -24.93 -8.56 0.3946 62
 64 3 44.3 -25.29 -8.56 0.5261 63
 65 3 45.16 -26.01 -8.56 0.2631 64
 66 3 45.66 -26.32 -8.56 0.3946 65
 67 3 46.4 -26.89 -8.56 0.4604 66
 68 3 47.54 -27.64 -8.18 0.5261 67
 69 3 48.52 -28.51 -8.18 0.6577 68
 70 3 49.32 -29.25 -8.18 0.5261 69
 71 3 49.86 -29.93 -8.18 0.3946 70
 72 3 50.6 -30.66 -8.18 0.5261 71
 73 3 51.05 -31.62 -8.18 0.7892 72
 74 3 51.9 -32.48 -8.18 0.4604 73
 75 3 52.61 -33.45 -8.18 0.4604 74
 76 3 53.69 -34.87 -8.18 0.4604 75
 77 3 54.28 -35.71 -8.56 0.5919 76
 78 3 55.13 -36.7 -8.56 0.5261 77
 79 3 55.86 -37.41 -8.56 0.3946 78
 80 3 56.48 -37.99 -8.56 0.3288 79
 81 3 56.96 -38.69 -8.56 0.3288 80
 82 3 57.44 -39.12 -8.97 0.2631 81
 83 3 58.07 -39.56 -8.97 0.3288 82
 84 3 58.57 -40 -8.97 0.3946 83
 85 3 59.31 -40.72 -8.56 0.4604 84
 86 3 60.19 -41.18 -8.56 0.5261 85
 87 3 60.79 -41.89 -8.56 0.3946 86
 88 3 61.29 -42.19 -8.56 0.3946 87
 89 3 61.92 -42.64 -8.18 0.5261 88
 90 3 62.66 -43.36 -7.82 0.9207 89
 91 3 63.39 -44.08 -7.82 0.7892 90
 92 3 64.75 -44.41 -7.42 0.3288 91
 93 3 65.34 -44.54 -7.42 0.2631 92
 94 3 65.88 -44.83 -7.42 0.2631 93
 95 3 66.59 -45.16 -7.42 0.3288 94
 96 3 67.09 -45.6 -7.42 0.4604 95
 97 3 67.73 -45.92 -7.82 0.5261 96
 98 3 68.41 -46.37 -7.82 0.2631 97
 99 3 69.09 -46.52 -8.56 0.2631 98
 100 3 69.82 -46.65 -7.03 0.3946 99
 101 3 70.64 -46.68 -7.03 0.5261 100
 102 3 71.35 -46.77 -7.03 0.3946 101
 103 3 72.01 -46.87 -7.03 0.3288 102
 104 3 72.65 -47.06 -6.63 0.2631 103
 105 3 73.16 -47.23 -6.63 0.3946 104
 106 3 74.06 -47.57 -6.23 0.7234 105
 107 3 74.74 -47.35 -5.48 0.2631 106
 108 3 75.28 -47.26 -5.48 0.2631 107
 109 3 75.8 -47.31 -5.48 0.2631 108
 110 3 76.33 -47.22 -5.48 0.3288 109
 111 3 77.26 -47.16 -5.07 0.6577 110
 112 3 78.14 -47.62 -5.07 0.5261 111
 113 3 79.17 -47.98 -5.07 0.3946 112
 114 3 80.08 -48.05 -4.28 0.4604 113
 115 3 80.78 -47.7 -3.9 0.4604 114
 116 3 81.47 -47.36 -3.51 0.3946 115
 117 3 82.38 -47.43 -3.9 0.3946 116
 118 3 83.33 -47.24 -3.9 0.5261 117
 119 3 84 -47.04 -3.51 0.4604 118
 120 3 84.8 -46.97 -2.75 0.3288 119
 121 3 85.45 -47.02 -2.33 0.2631 120
 122 3 86.11 -46.94 -2.33 0.2631 121
 123 3 86.78 -46.87 -2.33 0.3288 122
 124 3 87.44 -46.92 -2.33 0.3288 123
 125 3 87.96 -46.96 -1.96 0.2631 124
 126 3 88.5 -46.86 -1.96 0.2631 125
 127 3 89.17 -46.78 -1.96 0.2631 126
 128 3 89.57 -46.55 -1.54 0.3946 127
 129 3 90.23 -46.61 -1.54 0.3946 128
 130 3 90.77 -46.65 -1.54 0.2631 129
 131 3 91.44 -46.3 -0.79 0.3946 130
 132 3 91.99 -46.08 -0.4 0.3288 131
 133 3 92.68 -45.74 -0.4 0.4604 132
 134 3 93.6 -45.69 -0.4 0.3946 133
 135 3 94.27 -45.74 -0.4 0.2631 134
 136 3 94.66 -45.77 0 0.2631 135
 137 3 95.04 -45.8 0 0.2631 136
 138 3 95.43 -45.57 0 0.2631 137
 139 3 95.73 -45.46 0.37 0.2631 138
 140 3 95.92 -45.08 0.37 0.3946 139
 141 3 96.41 -44.72 0.37 0.2631 140
 142 3 97.11 -44.39 0.37 0.2631 141
 143 3 97.6 -43.88 0.76 0.5261 142
 144 3 98.29 -43.81 0.76 0.3288 143
 145 3 98.8 -43.86 0.76 0.2631 144
 146 3 99.19 -43.63 0.76 0.2631 145
 147 3 99.89 -43.54 1.14 0.2631 146
 148 3 100.5 -43.46 1.14 0.2631 147
 149 3 101.2 -43.26 1.53 0.3946 148
 150 3 101.6 -43.29 1.14 0.3288 149
 151 3 102.1 -43.33 1.53 0.2631 150
 152 3 102.5 -43.23 1.14 0.2631 151
 153 3 102.9 -43.26 1.14 0.1973 152
 154 3 103.5 -43.17 1.14 0.1973 153
 155 3 104.3 -43.11 1.53 0.3288 154
 156 3 104.7 -42.48 1.53 0.3288 155
 157 3 104.8 -41.7 1.91 0.5261 156
 158 3 105.4 -41.09 2.3 0.3946 157
 159 3 105.9 -40.6 2.3 0.2631 158
 160 3 106.2 -40.22 2.3 0.2631 159
 161 3 106.5 -39.73 2.72 0.2631 160
 162 3 106.8 -39.09 2.72 0.2631 161
 163 3 107.3 -38.46 2.72 0.3946 162
 164 3 107.6 -37.95 3.49 0.3946 163
 165 3 108.2 -37.48 3.49 0.3288 164
 166 3 108.7 -37.25 3.49 0.3946 165
 167 3 109.1 -37.02 3.89 0.3288 166
 168 3 109.7 -36.54 3.89 0.3946 167
 169 3 110.5 -36.75 3.89 0.2631 168
 170 3 111.2 -36.93 4.26 0.2631 169
 171 3 111.8 -36.97 4.26 0.2631 170
 172 3 112.3 -37.14 4.26 0.2631 171
 173 3 112.7 -37.17 4.65 0.2631 172
 174 3 113.3 -37.1 4.65 0.3288 173
 175 3 113.4 -36.71 5.05 0.3946 174
 176 3 113.6 -35.94 5.44 0.4604 175
 177 3 113.9 -35.43 6.21 0.3288 176
 178 3 114.4 -35.06 6.61 0.2631 177
 179 3 114.8 -34.83 6.61 0.2631 178
 180 3 115.2 -34.34 7.01 0.5261 179
 181 3 115.7 -33.75 7.38 0.3946 180
 182 3 115.9 -33.26 7.38 0.2631 181
 183 3 115.8 -32.86 7.38 0.3946 182
 184 3 116 -32.21 8.14 0.3288 183
 185 3 115.7 -31.65 8.14 0.1973 184
 186 3 115.3 -31.31 8.93 0.1315 185
 187 3 114.8 -31.11 8.93 0.1315 186
 188 3 114.4 -30.7 9.31 0.1973 187
 189 3 114.2 -30.23 9.31 0.3288 188
 190 3 114 -29.66 9.31 0.1973 189
 191 3 113.9 -29.33 9.72 0.1973 190
 192 3 113.8 -28.89 9.72 0.1973 191
 193 3 113.7 -28.54 9.72 0.1315 192
 194 3 113.6 -28.08 9.72 0.1973 193
 195 3 113.1 -27.63 10.1 0.3946 194
 196 3 113 -27.05 10.51 0.2631 195
 197 3 112.9 -26.71 10.51 0.1315 196
 198 3 113 -26.22 10.51 0.1315 197
 199 3 113.1 -25.85 10.51 0.1315 198
 200 3 113.2 -25.29 11.3 0.1315 199
 201 3 113 -24.76 11.3 0.1315 200
 202 3 112.8 -24.29 11.3 0.1315 201
 203 3 112.6 -23.89 11.3 0.1973 202
 204 3 112.2 -23.38 11.3 0.2631 203
 205 3 111.9 -22.9 12.06 0.3946 204
 206 3 111.6 -22.38 12.06 0.3288 205
 207 3 111.3 -22 12.43 0.1973 206
 208 3 111.2 -21.64 12.43 0.2631 207
 209 3 111.4 -21.16 12.72 0.1973 208
 210 3 111.6 -20.62 12.84 0.2631 209
 211 3 111.6 -20.12 12.84 0.2631 210
 212 3 111.9 -19.62 12.84 0.2631 211
 213 3 112 -19.17 13.63 0.3946 212
 214 3 111.8 -18.57 14.39 0.1315 213
 215 3 111.6 -18.07 14.39 0.1315 214
 216 3 111.6 -17.55 14.39 0.1315 215
 217 3 111.6 -17.08 14.39 0.1315 216
 218 3 111.7 -16.46 14.39 0.2631 217
 219 3 111.7 -16.02 15.18 0.1973 218
 220 3 111.5 -15.51 15.18 0.1315 219
 221 3 111.6 -14.93 15.18 0.06577 220
 222 3 111.7 -14.45 15.18 0.06577 221
 223 3 112 -13.9 15.59 0.1315 222
 224 3 112.4 -13.51 15.59 0.1315 223
 225 3 112.6 -13.07 16.37 0.1315 224
 226 3 112.8 -12.56 16.37 0.1315 225
 227 3 112.8 -12.19 16.37 0.1315 226
 228 3 112.9 -11.71 16.37 0.1315 227
 229 3 113 -11.17 16.37 0.1315 228
 230 3 113.1 -10.61 16.37 0.1315 229
 231 3 113.3 -10.22 16.37 0.1315 230
 232 3 114 -9.97 17.53 0.1315 231
 233 3 114.3 -9.72 17.53 0.06577 232
 234 3 114.6 -9.53 17.53 0.1315 233
 235 3 115 -9.54 18.7 0.1973 234
 236 3 64.13 -44.66 -8.18 0.7892 91
 237 3 64.84 -45.64 -9.35 0.2631 236
 238 3 65.34 -46.08 -9.35 0.2631 237
 239 3 65.7 -46.64 -9.35 0.3288 238
 240 3 66.05 -47.07 -9.35 0.2631 239
 241 3 66.55 -47.5 -9.35 0.2631 240
 242 3 67.29 -48.09 -9.75 0.3946 241
 243 3 67.78 -48.52 -9.56 0.4604 242
 244 3 68.28 -48.96 -9.35 0.3946 243
 245 3 68.77 -49.39 -9.35 0.2631 244
 246 3 69.39 -49.83 -9.35 0.2631 245
 247 3 69.9 -50.14 -9.35 0.2631 246
 248 3 70.39 -50.44 -9.35 0.3288 247
 249 3 70.89 -50.88 -9.35 0.3288 248
 250 3 70.99 -51.28 -8.97 0.2631 249
 251 3 71.1 -51.55 -8.97 0.2631 250
 252 3 71.48 -51.85 -8.97 0.2631 251
 253 3 71.86 -52.01 -8.97 0.3288 252
 254 3 72.34 -52.58 -8.97 0.5261 253
 255 3 72.95 -53.28 -9.75 0.6577 254
 256 3 73.81 -54.14 -9.75 0.6577 255
 257 3 74.54 -54.86 -9.75 0.2631 256
 258 3 75.02 -55.43 -9.75 0.3288 257
 259 3 75.38 -55.98 -10.14 0.2631 258
 260 3 75.83 -56.81 -9.75 0.3946 259
 261 3 75.73 -57.99 -10.14 0.8549 260
 262 3 75.66 -58.92 -9.75 0.3946 261
 263 3 75.88 -59.58 -9.75 0.2631 262
 264 3 76 -60.33 -9.75 0.3946 263
 265 3 76.34 -60.89 -9.75 0.4604 264
 266 3 76.97 -61.8 -9.75 0.4604 265
 267 3 77.6 -62.57 -9.75 0.5919 266
 268 3 78.82 -63.02 -9.75 0.5261 267
 269 3 79.78 -63.63 -9.75 0.7892 268
 270 3 80.67 -64.46 -9.75 0.7892 269
 271 3 81.2 -65.56 -9.75 0.3946 270
 272 3 81.23 -66.6 -9.75 0.2631 271
 273 3 81.2 -67.45 -9.75 0.1973 272
 274 3 81.04 -68.08 -9.75 0.1315 273
 275 3 80.81 -68.52 -9.75 0.1315 274
 276 1 -3.85 -5.49 -3.14 2.499 1
 277 3 -7.06 -7.87 -3.14 1.841 276
 278 3 -8.82 -10.11 -3.51 1.447 277
 279 3 -9.87 -11.62 -3.9 1.184 278
 280 3 -10.89 -12.85 -3.9 1.052 279
 281 3 -12.21 -14.46 -4.69 0.9865 280
 282 3 -13.23 -16.04 -5.48 0.8549 281
 283 3 -13.88 -17.23 -5.48 0.7892 282
 284 3 -14.48 -18.11 -5.48 0.6577 283
 285 3 -14.56 -19.15 -5.48 0.6577 284
 286 3 -14.66 -20.47 -5.48 0.7234 285
 287 3 -14.76 -21.78 -5.86 0.8549 286
 288 3 -15.12 -22.94 -5.48 0.7892 287
 289 3 -15.45 -23.7 -5.48 0.6577 288
 290 3 -15.54 -24.75 -5.86 0.5919 289
 291 3 -15.74 -25.66 -6.23 0.7234 290
 292 3 -16.12 -27.08 -6.63 0.8549 291
 293 3 -16.02 -28.28 -7.42 0.5261 292
 294 3 -16.17 -29.27 -7.42 0.5261 293
 295 3 -16.31 -30.45 -7.42 0.5261 294
 296 3 -16.41 -31.63 -7.42 0.5261 295
 297 3 -16.48 -32.64 -7.42 0.5919 296
 298 3 -16.57 -33.75 -7.42 0.5919 297
 299 3 -16.87 -34.94 -7.42 0.8549 298
 300 3 -16.82 -35.99 -7.03 0.5261 299
 301 3 -16.64 -37.06 -7.03 0.3946 300
 302 3 -16.74 -38.25 -7.03 0.6577 301
 303 3 -16.96 -39.28 -7.03 0.5261 302
 304 3 -17.18 -40.46 -7.03 0.4604 303
 305 3 -17.24 -41.25 -7.23 0.3617 304
 306 3 -17.3 -42.03 -7.42 0.3946 305
 307 3 -17.22 -42.69 -7.82 0.5261 306
 308 3 -17.35 -43.45 -6.63 0.3288 307
 309 3 -17.33 -44.11 -6.63 0.3288 308
 310 3 -17.28 -44.84 -6.63 0.3288 309
 311 3 -17.1 -45.6 -7.03 0.3288 310
 312 3 -16.75 -46.32 -7.82 0.3288 311
 313 3 -16.47 -47.03 -7.42 0.3288 312
 314 3 -16.28 -47.76 -7.42 0.4604 313
 315 3 -16.34 -48.51 -7.03 0.4604 314
 316 3 -16.48 -49.2 -7.03 0.3946 315
 317 3 -16.64 -50 -7.03 0.3946 316
 318 3 -16.68 -50.8 -6.63 0.3946 317
 319 3 -16.79 -51.61 -6.63 0.3946 318
 320 3 -16.82 -52.54 -6.63 0.3946 319
 321 3 -16.99 -53.45 -6.63 0.3946 320
 322 3 -17.2 -54.28 -6.23 0.3946 321
 323 3 -17.58 -54.91 -6.23 0.4604 322
 324 3 -18.06 -55.63 -6.23 0.5261 323
 325 3 -18.52 -56.31 -6.23 0.5261 324
 326 3 -19.2 -56.94 -5.86 0.4604 325
 327 3 -19.56 -57.76 -5.86 0.5261 326
 328 3 -19.75 -58.72 -5.86 0.5261 327
 329 3 -19.77 -59.74 -5.48 0.5261 328
 330 3 -19.96 -60.81 -4.69 0.5261 329
 331 3 -19.94 -61.74 -5.48 0.4604 330
 332 3 -20.06 -62.43 -5.48 0.5261 331
 333 3 -20.23 -63.37 -5.48 0.3946 332
 334 3 -20.55 -64.19 -4.28 0.5261 333
 335 3 -20.47 -65.27 -4.28 0.7234 334
 336 3 -21.53 -65.44 -3.9 0.3946 335
 337 3 -22.46 -65.5 -3.9 0.2631 336
 338 3 -22.99 -65.32 -3.51 0.1973 337
 339 3 -23.37 -65.29 -3.51 0.2631 338
 340 3 -23.9 -65.25 -3.14 0.2631 339
 341 3 -24.16 -65.23 -2.75 0.2631 340
 342 3 -24.8 -65.05 -3.14 0.3946 341
 343 3 -25.41 -64.34 -2.75 0.6577 342
 344 3 -26.19 -64.27 -2.75 0.2631 343
 345 3 -26.57 -63.98 -2.33 0.2631 344
 346 3 -27.07 -63.68 -2.33 0.3288 345
 347 3 -27.59 -63.5 -2.33 0.2631 346
 348 3 -28.11 -63.47 -2.33 0.2631 347
 349 3 -28.89 -63.27 -1.96 0.5261 348
 350 3 -29.81 -63.19 -2.33 0.3288 349
 351 3 -30.47 -63.15 -1.96 0.2631 350
 352 3 -31.1 -62.96 -1.96 0.2631 351
 353 3 -31.75 -62.79 -1.54 0.1973 352
 354 3 -32.24 -62.21 -1.19 0.2631 353
 355 3 -32.84 -61.64 -1.19 0.2631 354
 356 3 -33.37 -61.47 -0.79 0.3946 355
 357 3 -34.25 -61 -0.4 0.2631 356
 358 3 -35.18 -61.05 0 0.3288 357
 359 3 -35.85 -61.28 0.37 0.1973 358
 360 3 -36.66 -61.47 0.76 0.1973 359
 361 3 -37.6 -61.66 0.76 0.4604 360
 362 3 -37.9 -62.16 0.76 0.3946 361
 363 3 -38.33 -62.52 1.14 0.1973 362
 364 3 -38.84 -62.47 1.14 0.1973 363
 365 3 -39.25 -62.57 1.14 0.1973 364
 366 3 -39.53 -62.7 1.14 0.1973 365
 367 3 -40.23 -63.17 1.14 0.2631 366
 368 3 -40.77 -63.52 1.14 0.3946 367
 369 3 -41.44 -63.59 1.53 0.2631 368
 370 3 -41.98 -63.68 1.53 0.1973 369
 371 3 -42.39 -63.78 1.91 0.1315 370
 372 3 -42.78 -63.75 1.91 0.1315 371
 373 3 -42.91 -63.75 1.91 0.1315 372
 374 3 -43.17 -63.72 1.91 0.1315 373
 375 3 -43.7 -63.68 1.91 0.1973 374
 376 3 -44.36 -63.63 1.91 0.2631 375
 377 3 -44.9 -63.85 1.91 0.2631 376
 378 3 -45.16 -63.97 1.91 0.2631 377
 379 3 -45.44 -64.07 1.91 0.2631 378
 380 3 -45.99 -64.42 1.91 0.2631 379
 381 3 -46.39 -64.38 1.91 0.2631 380
 382 3 -46.93 -64.48 1.53 0.2631 381
 383 3 -47.6 -64.69 1.53 0.2631 382
 384 3 -48.14 -64.78 1.53 0.1973 383
 385 3 -48.54 -64.88 1.53 0.1973 384
 386 3 -48.96 -65.11 1.53 0.06577 385
 387 3 -49.49 -65.19 1.53 0.2631 386
 388 3 -49.89 -65.3 1.14 0.1973 387
 389 3 -50.56 -65.38 1.14 0.1973 388
 390 3 -51.08 -65.34 1.53 0.2631 389
 391 3 -51.62 -65.3 1.53 0.2631 390
 392 3 -52.13 -65.26 1.53 0.2631 391
 393 3 -52.66 -65.21 1.53 0.2631 392
 394 3 -53.18 -65.04 1.53 0.2631 393
 395 3 -53.69 -64.87 1.53 0.2631 394
 396 3 -54.22 -64.96 1.53 0.1315 395
 397 3 -54.48 -64.94 1.53 0.1315 396
 398 3 -55.03 -65.16 1.53 0.1973 397
 399 3 -55.44 -65.38 1.53 0.2631 398
 400 3 -55.84 -65.35 1.53 0.2631 399
 401 3 -56.24 -65.45 1.53 0.2631 400
 402 3 -56.78 -65.53 1.53 0.1973 401
 403 3 -57.42 -65.49 1.53 0.1973 402
 404 3 -57.83 -65.6 1.53 0.1315 403
 405 3 -58.09 -65.57 1.53 0.1315 404
 406 3 -58.5 -65.67 1.53 0.1973 405
 407 3 -58.89 -65.64 1.53 0.1973 406
 408 3 -59.44 -65.86 1.53 0.1973 407
 409 3 -59.86 -66.22 1.53 0.1315 408
 410 3 -60.13 -66.21 1.91 0.1973 409
 411 3 -60.66 -66.29 1.91 0.1973 410
 412 3 -61.19 -66.38 1.53 0.1973 411
 413 3 -61.6 -66.48 1.91 0.1973 412
 414 3 -62.01 -66.58 1.91 0.1973 413
 415 3 -62.54 -66.66 1.91 0.1973 414
 416 3 -62.95 -66.76 1.91 0.1315 415
 417 3 -63.21 -66.89 2.3 0.1973 416
 418 3 -63.5 -67.25 1.91 0.1973 417
 419 3 -63.85 -67.51 1.91 0.1315 418
 420 3 -64.2 -67.73 1.91 0.1315 419
 421 3 -64.64 -68.08 1.91 0.1973 420
 422 3 -65.18 -68.44 1.91 0.1973 421
 423 3 -65.74 -68.78 1.91 0.2631 422
 424 3 -66.31 -69.28 1.91 0.1973 423
 425 3 -66.86 -69.62 1.91 0.1973 424
 426 3 -67.43 -70.11 1.91 0.1973 425
 427 3 -67.99 -70.59 1.91 0.2631 426
 428 3 -68.43 -71.08 1.91 0.2631 427
 429 3 -68.85 -71.44 1.91 0.3288 428
 430 3 -69.43 -72.06 1.91 0.2631 429
 431 3 -69.99 -72.41 1.91 0.2631 430
 432 3 -70.52 -72.5 1.91 0.2631 431
 433 3 -70.93 -72.6 1.91 0.1315 432
 434 3 -71.33 -72.7 2.3 0.06577 433
 435 3 -72.02 -73.05 2.3 0.1973 434
 436 3 -72.3 -73.28 2.3 0.2631 435
 437 3 -72.71 -73.64 2.3 0.2631 436
 438 3 -73.01 -73.89 2.72 0.3288 437
 439 3 -73.41 -74.12 2.72 0.2631 438
 440 3 -73.97 -74.34 2.72 0.3946 439
 441 3 -74.4 -74.83 2.72 0.1973 440
 442 3 -74.96 -75.18 2.72 0.1973 441
 443 3 -75.51 -75.4 3.08 0.1315 442
 444 3 -76.34 -75.86 3.49 0.1315 443
 445 3 -76.87 -76.09 3.49 0.1315 444
 446 3 -77.15 -76.2 3.49 0.1315 445
 447 3 -77.83 -76.54 3.89 0.1973 446
 448 3 -78.26 -76.77 3.89 0.2631 447
 449 3 -78.53 -77.01 3.89 0.2631 448
 450 3 -78.92 -76.98 4.26 0.1973 449
 451 3 -79.57 -76.79 4.26 0.1315 450
 452 3 -79.97 -76.76 4.26 0.1315 451
 453 3 -80.23 -76.75 4.26 0.1315 452
 454 3 -80.61 -76.59 4.26 0.1315 453
 455 3 -81.13 -76.41 4.26 0.06577 454
 456 3 -81.66 -76.36 4.26 0.06577 455
 457 3 -82.28 -76.05 3.89 0.1973 456
 458 3 -82.8 -75.88 3.89 0.1973 457
 459 3 -83.03 -75.6 3.49 0.1973 458
 460 3 -19.88 -66.08 -3.9 0.3946 335
 461 3 -19.72 -66.7 -3.9 0.3946 460
 462 3 -19.27 -67.32 -3.9 0.3946 461
 463 3 -19.09 -68.13 -3.9 0.3288 462
 464 3 -18.89 -68.9 -3.9 0.3946 463
 465 3 -18.57 -69.64 -3.9 0.2631 464
 466 3 -18.23 -70.19 -3.9 0.2631 465
 467 3 -17.87 -70.75 -4.28 0.3288 466
 468 3 -17.67 -71.56 -4.28 0.2631 467
 469 3 -17.57 -71.95 -4.69 0.2631 468
 470 3 -17.47 -72.36 -4.69 0.2631 469
 471 3 -17.53 -73.02 -4.69 0.2631 470
 472 3 -17.56 -73.41 -4.69 0.2631 471
 473 3 -17.34 -74.09 -4.69 0.2631 472
 474 3 -17.24 -74.49 -4.69 0.2631 473
 475 3 -17.14 -74.9 -5.07 0.2631 474
 476 3 -17.05 -75.42 -5.07 0.2631 475
 477 3 -16.96 -75.83 -4.69 0.2631 476
 478 3 -16.98 -76.22 -5.07 0.2631 477
 479 3 -17.02 -76.62 -5.07 0.2631 478
 480 3 -16.93 -77.15 -5.07 0.2631 479
 481 3 -17.13 -77.93 -5.07 0.3288 480
 482 3 -17.05 -78.59 -5.07 0.2631 481
 483 3 -16.7 -79.29 -5.07 0.2631 482
 484 3 -16.62 -79.94 -4.69 0.3288 483
 485 3 -16.52 -80.37 -4.69 0.2631 484
 486 3 -16.3 -80.87 -4.69 0.2631 485
 487 3 -16.34 -81.47 -4.69 0.2631 486
 488 3 -16.39 -82.07 -4.69 0.3946 487
 489 3 -16.3 -82.57 -4.28 0.1973 488
 490 3 -16.33 -82.97 -4.28 0.1973 489
 491 3 -16.36 -83.37 -4.28 0.1973 490
 492 3 -16.27 -83.77 -4.28 0.1973 491
 493 3 -16.17 -84.17 -4.28 0.1973 492
 494 3 -16.08 -84.76 -4.28 0.1973 493
 495 3 -15.72 -85.36 -4.28 0.2631 494
 496 3 -15.65 -85.95 -4.28 0.2631 495
 497 3 -15.55 -86.35 -4.28 0.2631 496
 498 3 -15.45 -86.75 -4.28 0.2631 497
 499 3 -15.35 -87.15 -4.69 0.2631 498
 500 3 -15.25 -87.55 -4.69 0.2631 499
 501 3 -15.17 -88.24 -4.28 0.2631 500
 502 3 -15.2 -88.65 -4.28 0.2631 501
 503 3 -15.1 -89.04 -4.28 0.2631 502
 504 3 -15.01 -89.54 -4.69 0.2631 503
 505 3 -14.79 -90.04 -4.69 0.2631 504
 506 3 -14.69 -90.53 -4.69 0.2631 505
 507 3 -14.59 -91.03 -4.28 0.2631 506
 508 3 -14.27 -91.93 -4.28 0.2631 507
 509 3 -13.93 -92.52 -4.69 0.2631 508
 510 3 -13.71 -93.11 -4.28 0.1973 509
 511 3 -13.61 -93.51 -4.28 0.1973 510
 512 3 -13.52 -94.01 -4.28 0.1973 511
 513 3 -13.42 -94.51 -3.9 0.2631 512
 514 3 -13.47 -95.11 -3.9 0.2631 513
 515 3 -13.51 -95.61 -3.9 0.2631 514
 516 3 -13.54 -96.01 -3.9 0.2631 515
 517 3 -13.57 -96.31 -3.9 0.2631 516
 518 3 -13.6 -96.71 -3.9 0.2631 517
 519 3 -13.63 -97.11 -3.9 0.2631 518
 520 3 -13.55 -97.61 -3.51 0.1973 519
 521 3 -13.46 -98.11 -3.51 0.1973 520
 522 3 -13.49 -98.51 -3.51 0.1973 521
 523 3 -13.38 -98.91 -3.9 0.2631 522
 524 3 -13.43 -99.61 -3.9 0.1973 523
 525 3 -13.35 -100.3 -3.9 0.1973 524
 526 3 -13.25 -100.7 -4.28 0.1973 525
 527 3 -13.28 -101.1 -3.9 0.1973 526
 528 3 -13.33 -101.6 -3.9 0.1973 527
 529 3 -13.36 -102 -3.9 0.1973 528
 530 3 -13.27 -102.5 -3.9 0.1973 529
 531 3 -13.19 -103.2 -3.51 0.2631 530
 532 3 -13.1 -103.7 -3.51 0.2631 531
 533 3 -13.01 -104.3 -3.51 0.2631 532
 534 3 -13.05 -104.8 -3.51 0.1973 533
 535 3 -13.22 -105.2 -3.9 0.2631 534
 536 3 -13.41 -105.9 -3.9 0.3288 535
 537 3 -13.47 -106.6 -3.9 0.3288 536
 538 3 -13.64 -107.2 -3.9 0.2631 537
 539 3 -13.67 -107.6 -3.9 0.2631 538
 540 3 -13.59 -108.2 -3.9 0.2631 539
 541 3 -13.63 -108.7 -3.9 0.2631 540
 542 3 -13.66 -109.1 -3.9 0.3288 541
 543 3 -13.83 -109.6 -3.9 0.3288 542
 544 3 -14 -110.1 -3.9 0.2631 543
 545 3 -14.18 -110.6 -3.9 0.1973 544
 546 3 -14.49 -111.1 -3.9 0.1973 545
 547 3 -14.92 -111.7 -3.9 0.3946 546
 548 3 -14.86 -112.5 -3.9 0.1973 547
 549 3 -14.89 -112.9 -4.28 0.1315 548
 550 3 -14.67 -113.5 -4.28 0.1315 549
 551 3 -14.71 -114 -4.28 0.1315 550
 552 3 -14.87 -114.2 -4.28 0.1315 551
 553 3 -14.9 -114.8 -4.28 0.2631 552
 554 3 -14.93 -115.1 -4.28 0.2631 553
 555 3 -15.09 -115.5 -4.28 0.2631 554
 556 3 -15.37 -115.7 -4.28 0.2631 555
 557 3 -15.39 -116 -4.28 0.2631 556
 558 3 -15.58 -116.6 -4.28 0.3288 557
 559 3 -16 -117 -4.28 0.2631 558
 560 3 -16.43 -117.5 -4.28 0.2631 559
 561 3 -17.11 -117.6 -4.28 0.1973 560
 562 3 -17.78 -117.7 -4.28 0.1315 561
 563 3 -18.31 -117.8 -3.9 0.1973 562
 564 3 -18.72 -117.9 -3.9 0.1973 563
 565 3 -19.11 -118 -3.9 0.2631 564
 566 3 -19.52 -118.2 -3.9 0.2631 565
 567 3 -19.92 -118.3 -3.9 0.2631 566
 568 3 -20.46 -118.3 -3.9 0.2631 567
 569 3 -20.87 -118.4 -3.9 0.2631 568
 570 3 -21.53 -118.5 -3.9 0.3288 569
 571 3 -22.07 -118.6 -3.51 0.2631 570
 572 3 -22.6 -118.7 -3.14 0.2631 571
 573 3 -23.27 -118.7 -3.14 0.3288 572
 574 3 -24.21 -119.1 -2.75 0.7234 573
 575 3 -24.8 -119.4 -2.33 0.3946 574
 576 3 -25.07 -119.8 -2.75 0.1973 575
 577 3 -25.1 -120.2 -2.75 0.1973 576
 578 3 -25 -120.8 -2.75 0.1973 577
 579 3 -25.05 -121.3 -2.75 0.1973 578
 580 3 -25.22 -121.8 -2.33 0.1973 579
 581 3 -25.53 -122.4 -2.33 0.1973 580
 582 3 -25.7 -122.8 -2.33 0.1973 581
 583 3 -25.86 -123.2 -2.33 0.1973 582
 584 3 -25.91 -123.7 -2.33 0.2631 583
 585 3 -26.08 -124.2 -2.33 0.2631 584
 586 3 -26.38 -124.7 -1.96 0.1973 585
 587 3 -26.8 -125.1 -1.54 0.2631 586
 588 3 -27.12 -125.7 -1.19 0.2631 587
 589 3 -27.29 -126.2 -1.19 0.2631 588
 590 3 -27.34 -126.8 -0.79 0.2631 589
 591 3 -27.39 -127.4 -0.79 0.2631 590
 592 3 -27.45 -128.2 -0.4 0.4604 591
 593 3 -28.03 -128.7 -0.4 0.1973 592
 594 3 -28.32 -129.3 -0.4 0.1973 593
 595 3 -28.63 -129.8 -0.4 0.1973 594
 596 3 -28.93 -130.3 -0.4 0.1973 595
 597 3 -29.24 -130.8 -0.4 0.1973 596
 598 3 -29.41 -131.3 -0.4 0.1973 597
 599 3 -29.73 -132 -0.4 0.1973 598
 600 3 -29.88 -132.4 -0.4 0.1973 599
 601 3 -30.05 -132.7 -0.4 0.1973 600
 602 3 -30.23 -133.2 -0.4 0.1973 601
 603 3 -30.39 -133.6 -0.4 0.1973 602
 604 3 -30.42 -134 -0.79 0.1315 603
 605 3 -30.45 -134.4 -0.79 0.1315 604
 606 3 -30.49 -134.9 -0.4 0.1315 605
 607 3 -30.52 -135.3 -0.4 0.1315 606
 608 3 -30.42 -135.7 -0.4 0.1315 607
 609 3 -30.46 -136.3 -0.4 0.1315 608
 610 3 -30.38 -136.8 -0.4 0.1973 609
 611 3 -30.14 -137.2 -0.4 0.2631 610
 612 3 -30.03 -137.5 -0.4 0.2631 611
 613 3 -29.94 -137.9 -0.4 0.2631 612
 614 3 -29.84 -138.3 -0.4 0.2631 613
 615 3 -29.75 -138.8 -0.4 0.2631 614
 616 3 -29.77 -139.1 0 0.2631 615
 617 3 -29.8 -139.5 0 0.3288 616
 618 3 -30.09 -139.9 0.76 0.3288 617
 619 3 -30.13 -140.4 1.14 0.2631 618
 620 3 -30.17 -140.9 1.53 0.3288 619
 621 3 -30.38 -141.8 1.91 0.3946 620
 622 3 -30.55 -142.3 2.3 0.2631 621
 623 3 -31.11 -142.7 2.72 0.2631 622
 624 3 -31.38 -142.9 2.72 0.2631 623
 625 3 -31.82 -143.2 2.72 0.2631 624
 626 3 -32.24 -143.6 2.72 0.1973 625
 627 3 -32.65 -143.8 3.49 0.1973 626
 628 3 -33.2 -144.3 3.89 0.1973 627
 629 3 -33.88 -144.5 3.89 0.3288 628
 630 3 -34.31 -144.9 3.89 0.2631 629
 631 3 -34.64 -145.5 4.65 0.1973 630
 632 3 -34.96 -146.3 5.05 0.1315 631
 633 3 -35.39 -146.8 5.05 0.1973 632
 634 3 -35.93 -147 5.44 0.2631 633
 635 3 -35.75 -148 6.21 0.2631 634
 636 3 -36.31 -148.4 6.61 0.1973 635
 637 3 -36.85 -148.5 6.61 0.1315 636
 638 3 -37.26 -148.7 7.01 0.1973 637
 639 3 -37.81 -149 7.38 0.1315 638
 640 3 -38.58 -148.7 7.38 0.1315 639
 641 3 -39.22 -148.5 7.38 0.1315 640
 642 3 -39.89 -148.7 8.14 0.1315 641
 643 3 -40.6 -148.7 8.35 0.2137 642
 644 3 -41.31 -148.9 8.56 0.09865 643
 645 3 -41.88 -149.2 8.76 0.1151 644
 646 3 -42.34 -149.6 8.93 0.06577 645
 647 3 -42.64 -150 8.93 0.06577 646
 648 3 -42.79 -150.2 8.93 0.06577 647
 649 3 -42.95 -150.6 8.93 0.06577 648
 650 3 -16.78 -43.79 -7.82 0.4604 307
 651 3 -16.4 -44.46 -8.56 0.2631 650
 652 3 -16.06 -45.11 -8.56 0.3288 651
 653 3 -15.63 -45.78 -8.18 0.4604 652
 654 3 -15.19 -46.49 -8.18 0.4604 653
 655 3 -15.04 -47.22 -8.18 0.3946 654
 656 3 -14.87 -48.13 -8.18 0.5261 655
 657 3 -14.73 -49.16 -8.18 0.4604 656
 658 3 -14.64 -50.13 -8.18 0.3946 657
 659 3 -14.49 -50.95 -8.18 0.4604 658
 660 3 -14.47 -51.65 -8.18 0.4604 659
 661 3 -14.22 -52.13 -8.18 0.4604 660
 662 3 -14.12 -53.03 -8.18 0.4604 661
 663 3 -14.25 -54.04 -8.56 0.4604 662
 664 3 -14.38 -55.06 -8.56 0.3946 663
 665 3 -14.58 -55.83 -8.97 0.3288 664
 666 3 -14.63 -56.48 -8.97 0.3288 665
 667 3 -14.82 -57.27 -8.97 0.3946 666
 668 3 -14.76 -58.07 -8.97 0.3946 667
 669 3 -14.42 -58.88 -9.35 0.3288 668
 670 3 -14.34 -59.55 -9.35 0.3946 669
 671 3 -14.28 -60.35 -9.75 0.3288 670
 672 3 -14.32 -61 -9.75 0.2631 671
 673 3 -14.38 -61.78 -9.75 0.3288 672
 674 3 -14.61 -62.97 -9.75 0.6577 673
 675 3 -14.84 -64.26 -9.75 0.7234 674
 676 3 -14.94 -65.44 -10.14 0.5261 675
 677 3 -14.88 -66.37 -10.14 0.3288 676
 678 3 -14.93 -67.01 -10.52 0.2631 677
 679 3 -14.98 -67.55 -10.52 0.2631 678
 680 3 -14.88 -67.94 -10.52 0.2631 679
 681 3 -14.8 -68.61 -10.93 0.2631 680
 682 3 -14.73 -69.41 -10.93 0.3946 681
 683 3 -14.66 -70.21 -10.52 0.3946 682
 684 3 -14.7 -70.87 -10.52 0.3946 683
 685 3 -14.76 -71.52 -10.52 0.3946 684
 686 3 -14.81 -72.17 -10.52 0.3946 685
 687 3 -15.02 -72.95 -10.52 0.3946 686
 688 3 -14.78 -73.5 -10.52 0.5261 687
 689 3 -14.32 -74.31 -10.52 0.4604 688
 690 3 -14.3 -75.18 -10.52 0.2631 689
 691 3 -14.25 -75.66 -10.93 0.1973 690
 692 3 -14.17 -76.07 -10.93 0.1973 691
 693 3 -14 -76.75 -10.93 0.3946 692
 694 3 -13.97 -77.71 -10.93 0.5919 693
 695 3 -14.01 -78.93 -10.93 0.5919 694
 696 3 -14.15 -80.16 -10.93 0.5919 695
 697 3 -14.4 -81.23 -11.31 0.6577 696
 698 3 -14.59 -82.13 -11.31 0.4604 697
 699 3 -14.5 -83.03 -11.31 0.1973 698
 700 3 -14.54 -83.73 -11.31 0.1315 699
 701 3 -14.65 -84.33 -11.31 0.1973 700
 702 3 -14.86 -84.84 -11.31 0.2631 701
 703 3 -15.06 -85.44 -11.31 0.4604 702
 704 3 -17.65 -35.11 -7.42 0.6577 299
 705 3 -18.36 -35.47 -7.42 0.3946 704
 706 3 -18.79 -35.83 -7.82 0.3946 705
 707 3 -19.21 -36.2 -8.18 0.5261 706
 708 3 -19.53 -36.84 -8.18 0.5261 707
 709 3 -19.45 -37.5 -8.18 0.5261 708
 710 3 -19.27 -38.57 -8.18 0.5261 709
 711 3 -19.47 -39.48 -8.18 0.5261 710
 712 3 -19.96 -40.63 -7.82 0.5261 711
 713 3 -20.17 -41.66 -8.56 0.3946 712
 714 3 -20.35 -42.18 -8.97 0.2631 713
 715 3 -20.67 -42.95 -8.97 0.2631 714
 716 3 -20.73 -43.61 -8.97 0.2631 715
 717 3 -20.74 -43.87 -9.35 0.1315 716
 718 3 -21.06 -44.5 -9.35 0.3946 717
 719 3 -21.51 -45.12 -9.35 0.3946 718
 720 3 -22.07 -45.61 -9.35 0.2631 719
 721 3 -22.37 -45.98 -9.75 0.2631 720
 722 3 -22.67 -46.48 -9.75 0.2631 721
 723 3 -22.85 -47.13 -10.14 0.2631 722
 724 3 -22.88 -47.52 -10.14 0.2631 723
 725 3 -22.91 -47.92 -9.75 0.2631 724
 726 3 -22.97 -48.58 -9.75 0.3288 725
 727 3 -23.16 -49.35 -9.75 0.4604 726
 728 3 -23.2 -49.87 -9.75 0.3946 727
 729 3 -23.11 -50.41 -9.75 0.1973 728
 730 3 -23.14 -50.79 -9.75 0.1973 729
 731 3 -23.17 -51.19 -9.75 0.2631 730
 732 3 -23.2 -51.58 -10.14 0.2631 731
 733 3 -22.88 -52.41 -10.14 0.5919 732
 734 3 -23.22 -53.29 -10.52 0.3946 733
 735 3 -23.55 -54.32 -10.93 0.5261 734
 736 3 -24.04 -55.35 -11.31 0.9207 735
 737 3 -23.69 -56.03 -11.31 0.6577 736
 738 3 -17.07 -27.32 -6.23 0.5919 292
 739 3 -17.64 -27.92 -7.03 0.5919 738
 740 3 -17.98 -28.67 -7.42 0.5261 739
 741 3 -18.51 -29.59 -7.42 0.3946 740
 742 3 -19.12 -30.18 -7.42 0.3946 741
 743 3 -20.03 -30.31 -7.82 0.5261 742
 744 3 -20.65 -30.88 -8.18 0.3288 743
 745 3 -21.11 -31.38 -8.18 0.4604 744
 746 3 -21.12 -32.17 -8.18 0.4604 745
 747 3 -21.02 -32.88 -8.97 0.5261 746
 748 3 -21.26 -33.55 -8.97 0.5261 747
 749 3 -21.92 -33.9 -8.97 0.4604 748
 750 3 -22.44 -34.31 -8.97 0.4604 749
 751 3 -22.62 -35.03 -10.14 0.3946 750
 752 3 -22.82 -35.6 -9.75 0.3288 751
 753 3 -23.13 -36.36 -9.75 0.3946 752
 754 3 -23.41 -37.11 -9.75 0.5919 753
 755 3 -23.72 -38.04 -9.75 0.3946 754
 756 3 -24.01 -38.79 -9.75 0.3288 755
 757 3 -24.29 -39.31 -9.75 0.3288 756
 758 3 -24.75 -39.87 -9.75 0.3288 757
 759 3 -25.04 -40.1 -9.75 0.3288 758
 760 3 -25.56 -40.49 -10.52 0.3288 759
 761 3 -26.19 -40.89 -10.52 0.5261 760
 762 3 -26.9 -41.46 -10.52 0.6577 761
 763 3 -27.72 -41.9 -10.52 0.3288 762
 764 3 -28.32 -42.25 -11.31 0.1315 763
 765 3 -28.78 -42.47 -11.31 0.1315 764
 766 3 -29.28 -42.55 -11.31 0.1315 765
 767 3 -29.93 -42.44 -10.93 0.06577 766
 768 3 -12.45 -13.06 -2.33 0.5919 280
 769 3 -13.43 -13.63 -3.14 0.6577 768
 770 3 -14.54 -14.47 -2.75 0.7234 769
 771 3 -15.35 -15.59 -2.75 0.7892 770
 772 3 -15.84 -16.92 -2.75 1.052 771
 773 3 -15.5 -18.32 -2.75 0.4604 772
 774 3 -15.57 -19.28 -2.75 0.3946 773
 775 3 -15.82 -20.13 -2.75 0.3288 774
 776 3 -16.05 -20.83 -2.75 0.3288 775
 777 3 -16.27 -21.67 -2.75 0.3946 776
 778 3 -16.71 -22.35 -2.75 0.3946 777
 779 3 -16.84 -23.1 -2.75 0.3946 778
 780 3 -16.95 -23.96 -2.75 0.3288 779
 781 3 -17.36 -24.58 -1.96 0.4604 780
 782 3 -17.78 -25.33 -1.96 0.3288 781
 783 3 -17.8 -26.05 -1.96 0.3288 782
 784 3 -17.75 -26.91 -1.96 0.3946 783
 785 3 -17.61 -27.67 -1.19 0.4604 784
 786 3 -18.13 -28.22 -1.19 0.3946 785
 787 3 -18.45 -28.79 -1.19 0.3946 786
 788 3 -18.34 -29.54 -1.19 0.3288 787
 789 3 -18.31 -30.22 -1.19 0.3288 788
 790 3 -18.53 -31.17 -0.79 0.5919 789
 791 3 -18.77 -32.32 -0.4 0.5261 790
 792 3 -19.1 -33.17 -0.4 0.4604 791
 793 3 -19.61 -33.96 0 0.3946 792
 794 3 -20.03 -34.73 0 0.3946 793
 795 3 -20.16 -35.66 0 0.4604 794
 796 3 -20.34 -36.55 0 0.3288 795
 797 3 -20.31 -37.23 0.37 0.3946 796
 798 3 -20.41 -38 0.37 0.3946 797
 799 3 -20.82 -38.83 0.76 0.3946 798
 800 3 -21.35 -39.49 1.14 0.4604 799
 801 3 -21.8 -40.24 1.14 0.4604 800
 802 3 -21.92 -41.08 1.53 0.3946 801
 803 3 -22.25 -42.04 1.91 0.5261 802
 804 3 -22.72 -43.01 2.3 0.5261 803
 805 3 -23.1 -44.02 2.3 0.4604 804
 806 3 -23.42 -44.67 2.3 0.4604 805
 807 3 -23.93 -45.23 2.3 0.5261 806
 808 3 -24.47 -45.77 2.3 0.5261 807
 809 3 -24.81 -46.67 2.72 0.3946 808
 810 3 -25.12 -47.43 2.72 0.4604 809
 811 3 -25.34 -48.21 2.72 0.5261 810
 812 3 -25.77 -49.17 3.08 0.3946 811
 813 3 -26.24 -49.81 3.08 0.5261 812
 814 3 -26.44 -50.58 3.08 0.5261 813
 815 3 -26.65 -51.43 3.08 0.4604 814
 816 3 -27.05 -51.81 3.08 0.4604 815
 817 3 -27.49 -52.3 3.89 0.5261 816
 818 3 -27.68 -53.07 3.89 0.3288 817
 819 3 -27.73 -53.74 3.89 0.2631 818
 820 3 -27.51 -54.28 4.26 0.3288 819
 821 3 -27.29 -54.82 3.89 0.1973 820
 822 3 -27.2 -55.36 4.26 0.1973 821
 823 3 -27.11 -55.9 4.26 0.1973 822
 824 3 -27.03 -56.43 4.26 0.1973 823
 825 3 -27.06 -56.95 4.26 0.1973 824
 826 3 -26.97 -57.36 4.26 0.1973 825
 827 3 -27 -57.88 4.26 0.1973 826
 828 3 -26.92 -58.41 4.26 0.1973 827
 829 3 -26.82 -58.82 4.26 0.1973 828
 830 3 -26.85 -59.21 4.26 0.1973 829
 831 3 -26.89 -59.74 4.65 0.1973 830
 832 3 -26.95 -60.4 4.65 0.3288 831
 833 3 -26.87 -61.2 4.26 0.3946 832
 834 3 -26.8 -62 4.65 0.3946 833
 835 3 -26.6 -62.66 4.65 0.3946 834
 836 3 -26.64 -63.19 4.65 0.2631 835
 837 3 -26.54 -63.73 5.05 0.2631 836
 838 3 -26.44 -64 5.05 0.2631 837
 839 3 -26.33 -64.27 5.05 0.2631 838
 840 3 -26.36 -64.54 4.65 0.2631 839
 841 3 -26.12 -64.94 5.05 0.2631 840
 842 3 -25.89 -65.5 5.05 0.2631 841
 843 3 -25.55 -66.04 5.05 0.3946 842
 844 3 -25.45 -66.59 5.05 0.2631 843
 845 3 -25.24 -67.12 5.05 0.1973 844
 846 3 -24.89 -67.69 5.05 0.1973 845
 847 3 -24.65 -68.09 5.05 0.1973 846
 848 3 -24.28 -68.39 5.05 0.1973 847
 849 3 -24.04 -68.81 5.05 0.2631 848
 850 3 -23.68 -69.23 5.44 0.3288 849
 851 3 -23.36 -69.7 5.44 0.5261 850
 852 3 -22.66 -70.48 5.44 0.3288 851
 853 3 -22.29 -70.88 5.44 0.2631 852
 854 3 -21.84 -71.35 5.44 0.1973 853
 855 3 -21.43 -71.68 5.44 0.1973 854
 856 3 -21 -72.01 5.44 0.1315 855
 857 3 -20.61 -72.37 5.44 0.1315 856
 858 3 -20.29 -72.73 5.44 0.1315 857
 859 3 -19.97 -73.04 5.44 0.1315 858
 860 3 -19.75 -73.27 5.44 0.1315 859
 861 3 -19.55 -73.64 5.82 0.2631 860
 862 3 -19.2 -74.2 6.21 0.2631 861
 863 3 -18.84 -74.63 6.21 0.2631 862
 864 3 -18.35 -75.19 6.21 0.2631 863
 865 3 -18 -75.62 6.61 0.2631 864
 866 3 -17.5 -76.05 6.61 0.1973 865
 867 3 -17.27 -76.47 6.61 0.1973 866
 868 3 -17.04 -76.88 6.61 0.1973 867
 869 3 -16.67 -77.32 7.01 0.2631 868
 870 3 -16.46 -77.85 7.01 0.1315 869
 871 3 -16.22 -78.14 7.01 0.1315 870
 872 3 -15.96 -78.42 7.38 0.1315 871
 873 3 -15.75 -78.84 7.38 0.1973 872
 874 3 -15.65 -79.24 7.38 0.1315 873
 875 3 -15.42 -79.91 7.38 0.1973 874
 876 3 -15.07 -80.34 7.01 0.2631 875
 877 3 -14.71 -80.73 7.01 0.2631 876
 878 3 -14.34 -81.02 7.01 0.2631 877
 879 3 -13.71 -81.51 7.01 0.4604 878
 880 3 -13.36 -82.1 7.01 0.2631 879
 881 3 -12.87 -82.59 7.01 0.2631 880
 882 3 -12.53 -83.18 7.38 0.2631 881
 883 3 -12.16 -83.58 7.38 0.2631 882
 884 3 -11.82 -84.27 7.38 0.3946 883
 885 3 -11.45 -84.76 7.01 0.2631 884
 886 3 -11.22 -84.96 7.01 0.2631 885
 887 3 -10.99 -85.45 7.01 0.3946 886
 888 3 -10.51 -85.94 7.01 0.3946 887
 889 3 -10.16 -86.63 7.01 0.2631 888
 890 3 -9.94 -87.23 7.01 0.2631 889
 891 3 -9.84 -87.63 7.01 0.2631 890
 892 3 -9.74 -88.02 7.01 0.2631 891
 893 3 -9.51 -88.42 7.38 0.2631 892
 894 3 -9.29 -89.01 7.01 0.2631 893
 895 3 -8.94 -89.51 7.38 0.2631 894
 896 3 -8.71 -89.9 7.38 0.3946 895
 897 3 -8.5 -90.6 7.01 0.2631 896
 898 3 -8.29 -91.29 7.01 0.3946 897
 899 3 -7.93 -91.68 7.01 0.3946 898
 900 3 -7.58 -92.38 7.01 0.2631 899
 901 3 -7.36 -92.97 6.61 0.2631 900
 902 3 -7.14 -93.37 6.61 0.1315 901
 903 3 -6.78 -93.96 6.61 0.2631 902
 904 3 -6.55 -94.35 6.61 0.1973 903
 905 3 -6.45 -94.75 6.61 0.1973 904
 906 3 -6.23 -95.25 6.61 0.1973 905
 907 3 -6 -95.84 6.61 0.1315 906
 908 3 -5.52 -96.43 7.01 0.2631 907
 909 3 -5.3 -96.93 7.01 0.2631 908
 910 3 -4.96 -97.62 7.01 0.4604 909
 911 3 -4.9 -98.42 7.38 0.5261 910
 912 3 -4.68 -99.11 7.38 0.3946 911
 913 3 -4.61 -99.81 7.38 0.3288 912
 914 3 -4.64 -100.3 7.38 0.2631 913
 915 3 -4.68 -100.7 7.38 0.2631 914
 916 3 -4.71 -101.2 7.38 0.2631 915
 917 3 -4.63 -101.7 7.38 0.1315 916
 918 3 -4.53 -102.1 7.38 0.1315 917
 919 3 -4.57 -102.5 7.38 0.1315 918
 920 3 -4.34 -103.1 7.38 0.1973 919
 921 3 -4.24 -103.5 7.01 0.1973 920
 922 3 -4.26 -103.8 7.01 0.1315 921
 923 3 -4.16 -104.2 7.01 0.1973 922
 924 3 -4.08 -104.7 7.01 0.1973 923
 925 3 -3.98 -105.1 7.38 0.1973 924
 926 3 -3.89 -105.5 7.38 0.1973 925
 927 3 -3.79 -105.89 7.38 0.1973 926
 928 3 -3.43 -106.5 7.38 0.2631 927
 929 3 -3.19 -106.8 7.78 0.2631 928
 930 3 -3.09 -107.2 7.78 0.2631 929
 931 3 -3.12 -107.6 7.38 0.2631 930
 932 3 -2.88 -107.89 7.38 0.2631 931
 933 3 -2.65 -108.3 7.38 0.2631 932
 934 3 -2.31 -109 7.78 0.3946 933
 935 3 -1.96 -109.5 8.14 0.2631 934
 936 3 -1.46 -109.89 8.56 0.4604 935
 937 3 -1.24 -110.39 8.56 0.3946 936
 938 3 -1.03 -111 8.56 0.1973 937
 939 3 -0.93 -111.5 8.56 0.1973 938
 940 3 -0.84 -111.89 8.56 0.1315 939
 941 3 -0.6 -112.3 8.56 0.1973 940
 942 3 -0.25 -112.89 8.56 0.1973 941
 943 3 0.09 -113.5 8.93 0.1973 942
 944 3 0.43 -114 8.93 0.1973 943
 945 3 0.77 -114.6 8.93 0.1973 944
 946 3 1.01 -115 8.93 0.1973 945
 947 3 1.11 -115.39 8.93 0.1973 946
 948 3 1.34 -115.8 8.93 0.1973 947
 949 3 1.69 -116.5 8.93 0.2631 948
 950 3 1.91 -117.09 8.93 0.1973 949
 951 3 2.01 -117.49 8.93 0.1315 950
 952 3 2.12 -117.79 8.93 0.1315 951
 953 3 2.09 -117.99 8.93 0.1315 952
 954 3 2.2 -118.39 9.31 0.1315 953
 955 3 2.29 -119 9.31 0.1315 954
 956 3 2.39 -119.39 9.31 0.1315 955
 957 3 2.49 -119.8 9.72 0.1973 956
 958 3 2.7 -120.3 9.72 0.1973 957
 959 3 2.79 -120.8 9.72 0.1973 958
 960 3 3.03 -121.3 9.72 0.1315 959
 961 3 3.14 -121.59 10.1 0.2631 960
 962 3 3.37 -121.89 10.51 0.1973 961
 963 3 3.45 -122.39 10.51 0.1973 962
 964 3 3.56 -122.8 10.51 0.1973 963
 965 3 3.66 -123.2 10.51 0.1973 964
 966 3 3.76 -123.59 10.51 0.1973 965
 967 3 3.99 -124.09 10.89 0.1973 966
 968 3 4.36 -124.5 10.89 0.2631 967
 969 3 4.58 -124.89 10.89 0.2631 968
 970 3 4.79 -125.59 10.89 0.2631 969
 971 3 5.01 -126.09 10.89 0.2631 970
 972 3 5.23 -126.69 10.89 0.1315 971
 973 3 5.59 -127.19 11.3 0.1315 972
 974 3 5.94 -127.79 11.3 0.1315 973
 975 3 6.05 -128.09 10.89 0.1315 974
 976 3 6.27 -128.59 11.3 0.2631 975
 977 3 6.64 -129.09 10.89 0.06577 976
 978 3 7.12 -129.49 10.89 0.06577 977
 979 3 7.49 -129.79 10.51 0.2631 978
 980 3 7.72 -130.29 10.89 0.1315 979
 981 3 7.82 -130.69 10.89 0.1315 980
 982 3 7.9 -131.19 10.89 0.1315 981
 983 3 7.87 -131.59 10.89 0.1315 982
 984 3 7.97 -132.09 10.89 0.1315 983
 985 3 7.94 -132.49 10.89 0.1315 984
 986 3 7.9 -132.89 10.89 0.1315 985
 987 3 7.87 -133.29 11.3 0.1973 986
 988 3 7.82 -133.99 11.3 0.1315 987
 989 3 7.92 -134.39 11.3 0.1315 988
 990 3 8.14 -134.89 11.68 0.1315 989
 991 3 8.24 -135.29 11.68 0.1315 990
 992 3 8.34 -135.69 11.68 0.1315 991
 993 3 8.29 -136.29 11.68 0.1973 992
 994 3 8.26 -136.59 11.68 0.1973 993
 995 3 8.03 -137.29 12.06 0.5261 994
 996 3 7.78 -137.79 12.43 0.3946 995
 997 3 7.22 -138.19 12.43 0.1973 996
 998 3 7.03 -138.59 12.43 0.1315 997
 999 3 7.02 -139.09 12.84 0.1315 998
 1000 3 7.23 -139.69 12.84 0.1315 999
 1001 3 7.47 -140.09 12.84 0.1315 1000
 1002 3 7.84 -140.29 12.84 0.1315 1001
 1003 3 8.08 -140.59 12.84 0.1973 1002
 1004 3 8.31 -140.99 12.84 0.06577 1003
 1005 3 8.42 -141.29 12.84 0.06577 1004
 1006 3 8.54 -141.59 12.84 0.06577 1005
 1007 3 8.64 -141.79 12.84 0.1315 1006
 1008 3 8.74 -142.19 13.22 0.1973 1007
 1009 3 8.84 -142.59 13.22 0.1973 1008
 1010 3 8.8 -143.19 13.22 0.2631 1009
 1011 3 8.9 -143.59 13.22 0.1973 1010
 1012 3 8.99 -144.09 13.22 0.1973 1011
 1013 3 9.2 -144.79 13.22 0.1315 1012
 1014 3 9.42 -145.29 13.22 0.06577 1013
 1015 3 9.66 -145.79 13.22 0.06577 1014
 1016 3 9.76 -146.19 13.63 0.1315 1015
 1017 3 9.86 -146.59 13.63 0.1973 1016
 1018 3 9.81 -147.09 13.63 0.2631 1017
 1019 3 9.9 -147.59 13.63 0.1973 1018
 1020 3 10.33 -147.99 13.81 0.1644 1019
 1021 3 10.81 -148.29 13.92 0.148 1020
 1022 3 11.15 -148.49 14.01 0.1315 1021
 1023 3 11.52 -148.89 14.01 0.1315 1022
 1024 3 12.03 -149.19 14.01 0.1315 1023
 1025 3 12.54 -149.29 14.01 0.1973 1024
 1026 3 13.05 -149.59 14.01 0.1315 1025
 1027 3 13.68 -149.89 14.39 0.1315 1026
 1028 3 14.32 -150.19 14.39 0.06577 1027
 1029 3 14.69 -150.39 14.01 0.06577 1028
 1030 3 15.2 -150.69 14.01 0.06577 1029
 1031 3 15.71 -150.89 14.01 0.06577 1030
 1032 3 16.19 -151.09 14.01 0.06577 1031
 1033 3 16.65 -151.29 14.01 0.06577 1032
 1034 3 17.19 -151.39 14.01 0.1973 1033
 1035 3 17.5 -151.89 14.01 0.3288 1034
 1036 3 17.85 -152.69 14.01 0.06577 1035
 1037 3 18.02 -152.99 14.01 0.06577 1036
 1038 3 18.27 -153.39 14.39 0.06577 1037
 1039 3 18.51 -153.79 14.39 0.06577 1038
 1040 3 18.75 -154.09 14.39 0.06577 1039
 1041 3 18.98 -154.39 14.39 0.06577 1040
 1042 3 19.24 -154.69 14.39 0.06577 1041
 1043 3 19.49 -154.89 14.39 0.06577 1042
 1044 3 19.96 -155.09 14.39 0.06577 1043
 1045 3 20.42 -155.49 14.39 0.06577 1044
 1046 3 -28.13 -52.02 3.89 0.5261 817
 1047 3 -28.88 -52.11 3.89 0.3288 1046
 1048 3 -29.43 -52.2 3.89 0.3288 1047
 1049 3 -30.16 -52.22 3.89 0.3946 1048
 1050 3 -30.98 -52.54 3.89 0.5261 1049
 1051 3 -31.29 -53.02 3.89 0.5919 1050
 1052 3 -30.97 -53.95 5.05 0.6577 1051
 1053 3 -30.96 -53.92 6.61 0.6577 1052
 1054 3 -31.54 -53.72 7.01 0.5261 1053
 1055 3 -32.22 -53.78 7.38 0.2631 1054
 1056 3 -32.79 -54.26 7.78 0.3946 1055
 1057 3 -33.62 -54.72 7.78 0.5919 1056
 1058 3 -34.09 -54.02 8.56 0.5261 1057
 1059 3 -34.16 -53.22 9.72 0.3946 1058
 1060 3 -34.22 -52.3 9.72 0.2631 1059
 1061 3 -34.19 -51.91 9.72 0.2631 1060
 1062 3 -34.16 -51.51 9.72 0.2631 1061
 1063 3 -34.13 -51.12 10.1 0.2631 1062
 1064 3 -34.07 -50.46 10.1 0.2631 1063
 1065 3 -34.54 -49.77 10.1 0.2631 1064
 1066 3 -35.04 -49.33 10.51 0.2631 1065
 1067 3 -35.52 -48.76 10.89 0.2631 1066
 1068 3 -35.62 -48.36 10.89 0.2631 1067
 1069 3 -35.84 -47.81 10.89 0.2631 1068
 1070 3 -35.94 -47.42 11.3 0.2631 1069
 1071 3 -36.02 -46.88 11.3 0.2631 1070
 1072 3 -36.12 -46.33 11.3 0.2631 1071
 1073 3 -36.33 -45.66 11.3 0.2631 1072
 1074 3 -36.3 -45.26 11.3 0.2631 1073
 1075 3 -36.37 -44.6 11.3 0.2631 1074
 1076 3 -36.33 -43.95 10.89 0.2631 1075
 1077 3 -36.28 -43.42 11.3 0.2631 1076
 1078 3 -35.7 -42.81 10.89 0.6577 1077
 1079 3 -35.91 -41.99 10.89 0.1973 1078
 1080 3 -35.86 -41.48 10.89 0.1973 1079
 1081 3 -35.85 -41.21 10.89 0.1973 1080
 1082 3 -35.67 -40.7 10.89 0.1973 1081
 1083 3 -35.48 -40.05 10.89 0.1973 1082
 1084 3 -35.17 -39.42 11.3 0.1973 1083
 1085 3 -34.99 -38.77 11.3 0.2631 1084
 1086 3 -34.67 -38.02 11.68 0.3946 1085
 1087 3 -34.37 -37.64 12.06 0.5261 1086
 1088 3 -33.7 -37.42 12.43 0.2631 1087
 1089 3 -33.42 -37.32 12.84 0.2631 1088
 1090 3 -32.72 -36.71 13.22 0.2631 1089
 1091 3 -32.54 -36.33 13.22 0.2631 1090
 1092 3 -32.51 -35.81 13.63 0.2631 1091
 1093 3 -32.07 -35.36 13.63 0.1315 1092
 1094 3 -31.5 -35.15 13.63 0.1315 1093
 1095 3 -30.65 -35.04 14.39 0.3946 1094
 1096 3 -30.62 -34.38 15.18 0.1315 1095
 1097 3 -30.62 -33.89 15.18 0.1315 1096
 1098 3 -30.74 -33.5 15.18 0.1315 1097
 1099 3 -31.27 -33 15.68 0.3914 1098
 1100 3 -31.85 -32.6 15.89 0.2631 1099
 1101 3 -32.51 -32.4 15.97 0.1315 1100
 1102 3 -33.01 -32.17 15.97 0.1315 1101
 1103 3 -33.27 -31.76 16.28 0.1315 1102
 1104 3 -33.41 -31.34 16.37 0.1694 1103
 1105 3 -33.8 -30.4 16.47 0.4604 1104
 1106 3 -33.55 -29.49 16.75 0.2631 1105
 1107 3 -33.54 -29.35 17.53 0.186 1106
 1108 3 -33.6 -27.98 17.79 0.1973 1107
 1109 3 -33.67 -26.38 18.12 0.5148 1108
 1110 3 -33.68 -25.15 17.97 0.2518 1109
 1111 3 -33.85 -24.22 17.92 0.1747 1110
 1112 3 -34.04 -23.33 17.81 0.2518 1111
 1113 3 -34.3 -22.32 17.45 0.4265 1112
 1114 3 -17.08 -17.76 -2.75 0.5919 772
 1115 3 -17.78 -18.24 -3.14 0.5261 1114
 1116 3 -18.34 -18.59 -3.14 0.3946 1115
 1117 3 -19 -18.67 -3.14 0.2631 1116
 1118 3 -19.8 -18.61 -3.14 0.5261 1117
 1119 3 -20.92 -19.45 -3.14 0.5261 1118
 1120 3 -21.63 -20.18 -3.51 0.3946 1119
 1121 3 -22.07 -20.67 -3.51 0.3946 1120
 1122 3 -22.66 -21.54 -3.51 0.5261 1121
 1123 3 -22.98 -22.05 -3.51 0.5261 1122
 1124 3 -23.58 -23.06 -3.71 0.4932 1123
 1125 3 -24.17 -23.8 -3.9 0.7234 1124
 1126 3 -24.29 -25.07 -3.51 0.2631 1125
 1127 3 -24.45 -25.82 -3.9 0.3288 1126
 1128 3 -24.99 -26.34 -3.9 0.3288 1127
 1129 3 -25.61 -26.79 -3.9 0.3288 1128
 1130 3 -26.29 -27.33 -3.9 0.3946 1129
 1131 3 -26.86 -27.81 -3.51 0.2631 1130
 1132 3 -27.29 -28.17 -3.51 0.3946 1131
 1133 3 -27.7 -28.41 -3.9 0.3946 1132
 1134 3 -28.25 -28.75 -3.51 0.3946 1133
 1135 3 -29.08 -29.09 -3.51 0.4604 1134
 1136 3 -30.04 -29.53 -3.14 0.4604 1135
 1137 3 -30.21 -30.18 -2.75 0.5261 1136
 1138 3 -30.67 -30.81 -2.33 0.5261 1137
 1139 3 -31.62 -31.26 -2.33 0.3946 1138
 1140 3 -32.06 -31.88 -1.96 0.3946 1139
 1141 3 -33.3 -32.44 -1.54 0.5261 1140
 1142 3 -33.99 -32.92 -1.19 0.5261 1141
 1143 3 -34.43 -33.41 -1.19 0.5261 1142
 1144 3 -35.28 -34.13 -0.79 0.3946 1143
 1145 3 -36.1 -34.46 -0.79 0.3946 1144
 1146 3 -36.64 -34.69 -0.79 0.3946 1145
 1147 3 -37.33 -35.02 -0.4 0.3946 1146
 1148 3 -38.28 -35.35 -0.4 0.4604 1147
 1149 3 -39.21 -35.54 0 0.5919 1148
 1150 3 -40.05 -36.14 0.37 0.4604 1149
 1151 3 -40.8 -36.46 0.56 0.4275 1150
 1152 3 -41.73 -37.18 0.76 0.5261 1151
 1153 3 -42.71 -38.02 1.53 0.7234 1152
 1154 3 -43.21 -38.45 2.3 0.559 1153
 1155 3 -44.21 -38.57 2.72 0.7892 1154
 1156 3 -45.4 -38.6 3.49 0.4604 1155
 1157 3 -46.46 -38.65 3.08 0.3946 1156
 1158 3 -47.37 -38.58 3.89 0.3946 1157
 1159 3 -48.32 -38.91 3.89 0.3946 1158
 1160 3 -49.12 -38.97 4.26 0.4604 1159
 1161 3 -50.19 -39.02 3.89 0.5919 1160
 1162 3 -51.02 -39.61 4.26 0.4604 1161
 1163 3 -51.49 -40.5 4.26 0.5261 1162
 1164 3 -51.66 -41.01 4.26 0.3946 1163
 1165 3 -52.25 -41.76 4.26 0.2631 1164
 1166 3 -52.95 -42.36 4.26 0.3946 1165
 1167 3 -53.78 -42.82 4.65 0.3946 1166
 1168 3 -54.57 -42.76 4.65 0.3946 1167
 1169 3 -55.5 -42.82 5.05 0.3946 1168
 1170 3 -56.3 -43.02 5.44 0.3946 1169
 1171 3 -56.85 -43.24 5.44 0.2631 1170
 1172 3 -57.26 -43.34 5.44 0.2631 1171
 1173 3 -57.91 -43.41 5.44 0.2631 1172
 1174 3 -58.33 -43.51 5.44 0.2631 1173
 1175 3 -59 -43.73 5.82 0.3946 1174
 1176 3 -59.93 -43.92 5.82 0.5919 1175
 1177 3 -60.44 -44.36 6.61 0.4604 1176
 1178 3 -60.91 -44.76 6.61 0.3946 1177
 1179 3 -61.36 -45.12 6.61 0.5261 1178
 1180 3 -62.07 -45.86 7.01 0.5261 1179
 1181 3 -62.51 -46.36 7.01 0.3946 1180
 1182 3 -62.81 -46.85 7.01 0.3946 1181
 1183 3 -63.52 -47.59 6.61 0.3946 1182
 1184 3 -64.21 -47.94 6.61 0.2631 1183
 1185 3 -64.62 -48.03 6.61 0.2631 1184
 1186 3 -65.14 -47.99 6.61 0.2631 1185
 1187 3 -65.82 -48.2 7.01 0.3946 1186
 1188 3 -66.63 -48.4 7.01 0.5261 1187
 1189 3 -67.57 -48.59 7.38 0.3946 1188
 1190 3 -68.24 -48.67 7.78 0.3946 1189
 1191 3 -68.77 -48.76 7.78 0.3946 1190
 1192 3 -69.44 -48.83 7.78 0.3288 1191
 1193 3 -69.98 -49.06 8.56 0.2631 1192
 1194 3 -70.4 -49.42 8.56 0.2631 1193
 1195 3 -70.84 -50.04 8.56 0.2631 1194
 1196 3 -71.14 -50.41 8.93 0.2631 1195
 1197 3 -71.7 -50.64 9.31 0.2631 1196
 1198 3 -72.26 -51.12 9.72 0.3946 1197
 1199 3 -72.32 -51.91 10.1 0.2631 1198
 1200 3 -72.36 -52.44 10.1 0.2631 1199
 1201 3 -72.53 -52.94 10.1 0.2631 1200
 1202 3 -73.08 -53.16 10.51 0.2631 1201
 1203 3 -73.49 -53.39 10.51 0.2631 1202
 1204 3 -73.92 -53.75 10.89 0.3946 1203
 1205 3 -74.59 -53.84 11.3 0.6577 1204
 1206 3 -75.21 -53.39 12.06 0.2631 1205
 1207 3 -75.74 -53.48 12.06 0.2631 1206
 1208 3 -76.28 -53.71 12.43 0.2631 1207
 1209 3 -76.67 -53.53 12.43 0.2631 1208
 1210 3 -77.02 -53.11 12.84 0.3288 1209
 1211 3 -77.55 -52.94 12.84 0.3946 1210
 1212 3 -78.33 -52.88 13.22 0.4604 1211
 1213 3 -78.99 -53.09 12.84 0.6577 1212
 1214 3 -78.86 -52.3 14.01 0.3946 1213
 1215 3 -78.84 -51.92 15.59 0.5919 1214
 1216 3 -79.12 -51.13 16.75 0.5919 1215
 1217 3 -79.46 -50.56 16.75 0.3946 1216
 1218 3 -79.73 -50.11 17.12 0.1315 1217
 1219 3 -79.96 -49.74 17.12 0.1315 1218
 1220 3 -80.1 -49.2 17.12 0.1315 1219
 1221 3 -80.09 -48.89 17.12 0.1315 1220
 1222 3 -80.2 -48.48 17.12 0.1315 1221
 1223 3 -80.12 -47.97 17.12 0.1315 1222
 1224 3 -80.02 -47.63 17.12 0.1973 1223
 1225 3 -80.08 -47.12 17.12 0.3288 1224
 1226 3 -80.61 -46.72 17.92 0.1973 1225
 1227 3 -25.5 -23.96 -4.28 0.7234 1125
 1228 3 -26.37 -24.95 -4.28 0.3946 1227
 1229 3 -26.57 -25.85 -4.69 0.5261 1228
 1230 3 -27.17 -26.74 -5.07 0.5261 1229
 1231 3 -27.91 -26.93 -5.28 0.3946 1230
 1232 3 -28.77 -26.99 -5.48 0.3946 1231
 1233 3 -29.72 -27.32 -5.48 0.3946 1232
 1234 3 -30.26 -27.54 -5.48 0.2631 1233
 1235 3 -30.55 -27.65 -5.48 0.2631 1234
 1236 3 -31.22 -27.86 -5.86 0.3288 1235
 1237 3 -31.78 -28.34 -5.48 0.2631 1236
 1238 3 -32.34 -28.7 -5.48 0.2631 1237
 1239 3 -32.75 -28.93 -5.48 0.2631 1238
 1240 3 -33.03 -29.04 -5.48 0.2631 1239
 1241 3 -33.72 -29.51 -5.48 0.3946 1240
 1242 3 -34.02 -29.88 -5.48 0.3946 1241
 1243 3 -34.31 -30.26 -5.86 0.3946 1242
 1244 3 -34.9 -30.99 -5.86 0.5261 1243
 1245 3 -35.47 -31.61 -5.86 0.4604 1244
 1246 3 -35.93 -32.23 -5.86 0.3946 1245
 1247 3 -36.49 -32.72 -5.48 0.3946 1246
 1248 3 -37.32 -33.18 -5.86 0.3946 1247
 1249 3 -38 -33.53 -5.86 0.4604 1248
 1250 3 -38.7 -33.99 -5.86 0.3946 1249
 1251 3 -39.26 -34.48 -6.23 0.2631 1250
 1252 3 -39.58 -35.11 -6.23 0.4604 1251
 1253 3 -40.08 -36.02 -6.63 0.3288 1252
 1254 3 -40.4 -36.56 -6.63 0.3946 1253
 1255 3 -40.85 -37.2 -6.63 0.3946 1254
 1256 3 -41.39 -37.85 -6.63 0.4604 1255
 1257 3 -41.83 -38.63 -7.03 0.4604 1256
 1258 3 -42.16 -39.35 -7.03 0.4604 1257
 1259 3 -42.65 -40.04 -7.42 0.4604 1258
 1260 3 -43.29 -40.62 -7.42 0.4604 1259
 1261 3 -43.33 -41.31 -7.42 0.3946 1260
 1262 3 -43.74 -41.88 -7.42 0.4604 1261
 1263 3 -44.34 -42.36 -7.42 0.4604 1262
 1264 3 -44.77 -42.92 -7.82 0.4604 1263
 1265 3 -45.12 -43.59 -8.18 0.4604 1264
 1266 3 -45.52 -44.32 -8.18 0.4604 1265
 1267 3 -45.71 -45.03 -8.18 0.3946 1266
 1268 3 -46.22 -45.66 -8.18 0.2631 1267
 1269 3 -46.67 -46.28 -8.56 0.3288 1268
 1270 3 -47.11 -46.91 -8.56 0.3946 1269
 1271 3 -47.45 -47.68 -8.56 0.3946 1270
 1272 3 -47.88 -48.18 -8.97 0.3946 1271
 1273 3 -48.39 -48.86 -9.18 0.4604 1272
 1274 3 -48.8 -49.81 -9.35 0.5261 1273
 1275 3 -49.27 -50.83 -9.75 0.5261 1274
 1276 3 -49.74 -51.65 -9.75 0.4932 1275
 1277 3 -50.32 -52.34 -9.75 0.4604 1276
 1278 3 -50.79 -53.36 -9.75 0.4604 1277
 1279 3 -51.14 -54.38 -9.75 0.3946 1278
 1280 3 -51.21 -55.3 -9.75 0.3946 1279
 1281 3 -51.4 -56.07 -9.75 0.2631 1280
 1282 3 -51.58 -56.6 -9.75 0.2631 1281
 1283 3 -51.76 -57.1 -9.75 0.2631 1282
 1284 3 -52.09 -58 -10.14 0.4604 1283
 1285 3 -52.65 -58.38 -10.22 0.4932 1284
 1286 3 -53.2 -58.77 -10.35 0.5261 1285
 1287 3 -53.76 -59.16 -10.43 0.3617 1286
 1288 3 -54.31 -59.54 -10.52 0.3288 1287
 1289 3 -55.14 -60 -10.52 0.5261 1288
 1290 3 -56.02 -61.12 -10.93 0.8549 1289
 1291 3 -56.77 -62.25 -10.93 0.5261 1290
 1292 3 -57.1 -63.14 -12.1 0.2631 1291
 1293 3 -57.16 -63.8 -12.1 0.1973 1292
 1294 3 -57.22 -64.45 -12.1 0.1973 1293
 1295 3 -57.55 -65.22 -12.1 0.1973 1294
 1296 3 -58.09 -65.57 -10.93 0.2631 1295
 1297 3 -58.5 -65.67 -11.31 0.1973 1296
 1298 3 -58.92 -66.03 -11.31 0.1973 1297
 1299 1 -3.7 4.89 0.18 2.269 1
 1300 3 -5.46 7.55 0.37 1.513 1299
 1301 3 -4.53 9.32 1.35 0.6905 1300
 1302 3 -4.45 10.36 2.3 0.3946 1301
 1303 3 -4.81 10.92 1.91 0.3946 1302
 1304 3 -5.28 11.62 1.91 0.5261 1303
 1305 3 -6.25 12.62 2.72 0.7892 1304
 1306 3 -6.89 14.39 3.08 0.9207 1305
 1307 3 -7.19 15.6 3.49 0.5919 1306
 1308 3 -7.77 16.44 4.26 0.7234 1307
 1309 3 -8.84 16.52 5.05 0.7892 1308
 1310 3 -9.72 16.99 5.05 0.5261 1309
 1311 3 -10.71 17.85 5.44 0.3946 1310
 1312 3 -11.05 18.41 5.44 0.5261 1311
 1313 3 -11.41 18.98 5.44 0.6577 1312
 1314 3 -11.71 20.04 5.82 0.7892 1313
 1315 3 -11.89 21.24 6.61 0.7892 1314
 1316 3 -12.29 22.86 7.38 0.7234 1315
 1317 3 -12.2 24.02 7.78 0.5261 1316
 1318 3 -12.73 24.76 7.78 0.4604 1317
 1319 3 -13.25 25.34 7.78 0.4604 1318
 1320 3 -13.13 26.27 8.14 0.3946 1319
 1321 3 -12.83 26.92 7.78 0.5261 1320
 1322 3 -13.4 27.63 9.72 0.4604 1321
 1323 3 -13.36 28.43 10.1 0.5261 1322
 1324 3 -13.08 29.45 10.89 0.5261 1323
 1325 3 -13.01 30.46 11.3 0.5261 1324
 1326 3 -12.99 31.48 11.68 0.5261 1325
 1327 3 -12.93 32.44 12.43 0.5261 1326
 1328 3 -12.15 33.09 13.22 0.5261 1327
 1329 3 -11.67 33.9 13.22 0.5919 1328
 1330 3 -10.92 34.61 14.01 0.4604 1329
 1331 3 -10.35 35.32 14.01 0.4604 1330
 1332 3 -10 35.7 14.8 0.3946 1331
 1333 3 -9.25 35.71 14.8 0.4604 1332
 1334 3 -8.82 36.61 15.59 0.5261 1333
 1335 3 -8.03 36.58 16.75 0.3946 1334
 1336 3 -7.3 36.49 17.53 0.4604 1335
 1337 3 -6.85 36.64 18.7 0.8549 1336
 1338 3 -8.88 37.33 15.59 0.4604 1334
 1339 3 -9.17 38.14 15.59 0.5261 1338
 1340 3 -6.82 8.71 0 0.5261 1300
 1341 3 -7.54 9.56 0 0.4604 1340
 1342 3 -8.34 10.21 0.37 0.4932 1341
 1343 3 -9.3 10.75 0.76 0.5261 1342
 1344 3 -10.02 11.59 0.37 0.4604 1343
 1345 3 -10.6 12.44 0.37 0.4604 1344
 1346 3 -10.74 13.18 0.56 0.4275 1345
 1347 3 -11.01 14.05 0.76 0.4604 1346
 1348 3 -11.6 14.89 1.14 0.3946 1347
 1349 3 -12.22 15.48 1.14 0.4604 1348
 1350 3 -12.76 16.17 1.35 0.4932 1349
 1351 3 -13.29 16.87 1.53 0.5261 1350
 1352 3 -13.88 17.71 1.91 0.4604 1351
 1353 3 -14.62 18.43 1.91 0.4604 1352
 1354 3 -15.52 18.76 2.13 0.4932 1353
 1355 3 -16.54 19.11 2.3 0.5261 1354
 1356 3 -17.69 19.61 2.3 0.4604 1355
 1357 3 -18.44 20.11 2.3 0.4275 1356
 1358 3 -19.16 20.89 2.3 0.5261 1357
 1359 3 -19.63 21.85 2.72 0.3946 1358
 1360 3 -20.08 22.68 2.92 0.4604 1359
 1361 3 -20.67 23.52 3.08 0.5261 1360
 1362 3 -21.4 24.51 3.49 0.6577 1361
 1363 3 -22.5 25.51 3.89 0.5919 1362
 1364 3 -23.49 26.25 3.89 0.5261 1363
 1365 3 -24.5 26.87 3.89 0.4604 1364
 1366 3 -25.51 27.46 4.26 0.5261 1365
 1367 3 -26.52 27.95 4.26 0.3946 1366
 1368 3 -27.28 28.4 4.65 0.4604 1367
 1369 3 -28.17 28.75 4.65 0.4604 1368
 1370 3 -29.04 29.47 5.05 0.5919 1369
 1371 3 -29.32 30.5 5.82 0.5261 1370
 1372 3 -30.09 31.01 6.61 0.5261 1371
 1373 3 -30.86 31.23 7.01 0.5261 1372
 1374 3 -31.62 31.68 7.38 0.5261 1373
 1375 3 -31.45 32.29 7.78 0.6577 1374
 1376 3 -31.38 33.21 8.14 0.6577 1375
 1377 3 -31.86 33.9 8.56 0.3946 1376
 1378 3 -32.2 34.6 8.93 0.2631 1377
 1379 3 -32.54 35.29 8.93 0.2631 1378
 1380 3 -32.76 35.83 9.31 0.2631 1379
 1381 3 -32.98 36.38 9.31 0.1973 1380
 1382 3 -33.28 36.83 9.31 0.1973 1381
 1383 3 -33.62 37.29 9.72 0.3288 1382
 1384 3 -34.17 37.78 10.1 0.4604 1383
 1385 3 -34.72 38.28 10.51 0.4604 1384
 1386 3 -35.17 38.65 11.3 0.3946 1385
 1387 3 -35.4 39.21 11.3 0.3946 1386
 1388 3 -35.63 39.62 11.68 0.3946 1387
 1389 3 -35.85 40.17 12.43 0.3288 1388
 1390 3 -35.93 40.71 12.84 0.3946 1389
 1391 3 -36.29 41.26 13.22 0.3946 1390
 1392 3 -36.9 41.83 13.22 0.3946 1391
 1393 3 -37.39 42.26 13.22 0.3946 1392
 1394 3 -37.88 42.83 13.63 0.3946 1393
 1395 3 -38.11 43.25 13.63 0.2631 1394
 1396 3 -38.35 43.66 13.63 0.2631 1395
 1397 3 -38.82 44.22 14.01 0.3946 1396
 1398 3 -39.44 44.8 14.21 0.5261 1397
 1399 3 -40.08 45.11 14.39 0.2631 1398
 1400 3 -40.69 45.56 15.18 0.1973 1399
 1401 3 -41.08 45.85 15.59 0.1315 1400
 1402 3 -41.43 46.28 15.59 0.1315 1401
 1403 3 -41.39 46.81 15.97 0.3946 1402
 1404 3 -41.2 47.45 16.37 0.5261 1403
 1405 3 -41.16 48.11 16.75 0.5261 1404
 1406 3 -41.21 49.04 17.12 0.2631 1405
 1407 3 -41.17 49.56 17.12 0.2631 1406
 1408 3 -41.26 50.09 17.12 0.1315 1407
 1409 3 -41.23 50.49 17.12 0.1315 1408
 1410 3 -41.2 50.75 17.12 0.1315 1409
 1411 3 -41.18 51.01 17.53 0.1315 1410
 1412 3 -41.3 51.29 17.92 0.1315 1411
 1413 3 -41.29 51.42 18.29 0.1315 1412
 1414 3 -41.28 51.55 18.29 0.06577 1413
 1415 3 -41.28 51.68 18.29 0.01315 1414
 1416 3 -41.12 51.8 18.29 0.06577 1415
 1417 3 -41.1 52.05 18.29 0.1973 1416
 1418 3 -41.08 52.32 18.29 0.1973 1417
 1419 3 -41.2 52.6 18.29 0.1973 1418
 1420 3 -41.3 52.87 18.29 0.1973 1419
 1421 3 -41.53 53.28 18.29 0.1973 1420
 1422 3 -41.65 53.55 18.29 0.1973 1421
 1423 3 -41.75 53.83 18.29 0.1973 1422
 1424 3 -41.87 54.11 18.29 0.1973 1423
 1425 3 -41.98 54.37 18.29 0.1973 1424
 1426 3 -42.09 54.64 18.29 0.1973 1425
 1427 3 -42.44 55.07 18.29 0.1315 1426
 1428 3 -42.56 55.21 18.29 0.1315 1427
 1429 3 -42.8 55.76 18.29 0.2631 1428
 1430 3 -43.03 56.04 18.29 0.1973 1429
 1431 3 -43.26 56.46 18.29 0.2631 1430
 1432 3 -43.36 56.86 18.29 0.2631 1431
 1433 3 -43.47 57.26 18.29 0.1315 1432
 1434 3 -43.55 57.8 18.29 0.1315 1433
 1435 3 -43.79 58.08 18.29 0.1315 1434
 1436 3 -43.9 58.35 18.29 0.1315 1435
 1437 3 -43.99 58.76 18.29 0.1315 1436
 1438 3 -44.09 59.29 18.29 0.1315 1437
 1439 3 -44.2 59.57 18.29 0.1315 1438
 1440 3 -44.29 60.09 18.29 0.1315 1439
 1441 3 -44.37 60.76 18.29 0.01315 1440
 1442 3 -44.35 61.02 18.29 0.1315 1441
 1443 3 -44.33 61.29 18.29 0.1315 1442
 1444 3 -44.44 61.56 18.29 0.01315 1443
 1445 3 -44.42 61.82 18.29 0.1315 1444
 1446 3 -44.53 62.1 18.29 0.1315 1445
 1447 3 -44.63 62.37 18.29 0.1315 1446
 1448 3 -44.48 62.62 18.29 0.1315 1447
 1449 3 -44.6 62.9 18.29 0.1315 1448
 1450 3 -44.71 63.17 18.29 0.1315 1449
 1451 3 -45.08 63.46 18.29 0.1973 1450
 1452 3 -45.31 63.88 18.29 0.2631 1451
 1453 3 -45.42 64.28 18.29 0.1315 1452
 1454 3 -45.52 64.69 18.29 0.2631 1453
 1455 3 -45.61 65.09 18.29 0.2631 1454
 1456 3 -45.58 65.49 18.29 0.2631 1455
 1457 3 -45.89 66.43 18.29 0.1315 1456
 1458 3 -46.01 66.71 18.29 0.1315 1457
 1459 3 -46.26 66.98 18.29 0.01315 1458
 1460 3 -46.36 67.25 18.29 0.1315 1459
 1461 3 -46.6 67.55 18.29 0.01315 1460
 1462 3 -46.59 67.68 18.29 0.01315 1461
 1463 3 -46.71 67.81 18.29 0.01315 1462
 1464 3 -46.82 68.09 18.29 0.01315 1463
 1465 3 -47.07 68.37 18.29 0.07892 1464
 1466 3 -47.25 68.83 18 0.0432 1465
 1467 3 -47.29 69.48 17.95 0.01315 1466
 1468 3 -47.46 70.25 17.92 0.01315 1467
 1469 3 -47.93 71.18 17.92 0.1366 1468
 1470 3 -48.36 72.08 17.92 0.06577 1469
 1471 3 -48.58 72.98 17.92 0.1056 1470
 1472 3 -48.73 73.99 17.92 0.01315 1471
 1473 3 -48.93 75.33 17.92 0.1167 1472
 1474 3 -48.93 76.66 17.92 0.1056 1473
 1475 3 -48.92 77.78 17.92 0.1056 1474
 1476 3 -48.84 78.75 17.92 0.06706 1475
 1477 3 -48.86 79.39 17.92 0.01315 1476
 1478 3 -48.75 80.24 17.92 0.06577 1477
 1479 3 -29.92 30.07 5.05 0.6577 1370
 1480 3 -31.2 30.56 5.44 0.5261 1479
 1481 3 -32.07 31.03 5.05 0.3946 1480
 1482 3 -32.74 31.22 5.05 0.3288 1481
 1483 3 -33.4 31.51 5.05 0.2631 1482
 1484 3 -33.97 31.9 5.44 0.2631 1483
 1485 3 -34.68 32.22 5.44 0.3288 1484
 1486 3 -35.37 32.65 5.82 0.3288 1485
 1487 3 -36.06 33.14 5.82 0.3288 1486
 1488 3 -36.83 33.46 5.82 0.3946 1487
 1489 3 -37.45 33.9 5.44 0.4604 1488
 1490 3 -37.97 34.36 5.44 0.5919 1489
 1491 3 -38.22 34.61 5.44 0.5919 1490
 1492 3 -39.22 34.69 5.44 0.1973 1491
 1493 3 -39.68 34.81 5.44 0.1315 1492
 1494 3 -40.15 34.97 5.44 0.1315 1493
 1495 3 -40.46 35.05 5.44 0.1315 1494
 1496 3 -40.85 35.13 5.44 0.1315 1495
 1497 3 -41.19 35.15 5.44 0.1315 1496
 1498 3 -41.63 35.41 6.21 0.1973 1497
 1499 3 -42.07 35.58 6.21 0.1973 1498
 1500 3 -42.54 35.68 6.21 0.2631 1499
 1501 3 -42.8 35.7 6.21 0.2631 1500
 1502 3 -43.44 35.89 6.21 0.3288 1501
 1503 3 -44.21 36.21 6.21 0.3946 1502
 1504 3 -44.99 36.4 6.61 0.3288 1503
 1505 3 -45.75 36.73 6.61 0.3288 1504
 1506 3 -46.77 37.21 7.01 0.2631 1505
 1507 3 -47.4 37.52 7.01 0.2631 1506
 1508 3 -48.04 37.84 7.01 0.2631 1507
 1509 3 -48.55 38.14 7.01 0.2631 1508
 1510 3 -48.92 38.31 7.01 0.2631 1509
 1511 3 -49.69 38.63 7.38 0.3946 1510
 1512 3 -50.71 38.97 7.38 0.4604 1511
 1513 3 -51.51 39.03 7.78 0.4604 1512
 1514 3 -52.44 38.85 8.14 0.5261 1513
 1515 3 -52.77 38.21 8.14 0.2631 1514
 1516 3 -53.07 37.57 8.14 0.2631 1515
 1517 3 -53.24 37.06 8.14 0.2631 1516
 1518 3 -53.53 36.68 8.14 0.2631 1517
 1519 3 -53.97 36.32 8.14 0.3288 1518
 1520 3 -54.4 35.83 8.56 0.3288 1519
 1521 3 -54.83 35.47 8.56 0.3288 1520
 1522 3 -55.23 35.25 8.56 0.2631 1521
 1523 3 -55.52 35.13 8.56 0.2631 1522
 1524 3 -56.06 34.91 8.56 0.3288 1523
 1525 3 -56.63 34.43 8.56 0.3946 1524
 1526 3 -57.18 34.07 8.93 0.3946 1525
 1527 3 -58.01 33.61 8.93 0.3288 1526
 1528 3 -58.56 33.26 8.93 0.2631 1527
 1529 3 -58.97 33.03 8.93 0.2631 1528
 1530 3 -59.54 32.68 8.93 0.2631 1529
 1531 3 -60.24 32.21 9.31 0.3946 1530
 1532 3 -60.67 31.58 9.72 0.2631 1531
 1533 3 -61.24 31.1 9.72 0.2631 1532
 1534 3 -61.66 30.87 10.1 0.2631 1533
 1535 3 -62.07 30.64 10.1 0.2631 1534
 1536 3 -62.6 30.54 10.1 0.2631 1535
 1537 3 -63.14 30.46 10.1 0.3288 1536
 1538 3 -63.83 30.12 10.1 0.2631 1537
 1539 3 -64.64 29.91 10.1 0.4604 1538
 1540 3 -65.31 29.71 10.1 0.3946 1539
 1541 3 -66.13 29.38 10.1 0.2631 1540
 1542 3 -66.8 29.18 10.1 0.2631 1541
 1543 3 -67.23 28.94 10.1 0.2631 1542
 1544 3 -67.63 28.71 10.1 0.2631 1543
 1545 3 -68.19 28.49 10.1 0.2631 1544
 1546 3 -68.73 28.13 10.1 0.2631 1545
 1547 3 -68.88 27.88 10.1 0.1315 1546
 1548 3 -69.16 27.77 10.1 0.1315 1547
 1549 3 -69.44 27.53 10.1 0.1315 1548
 1550 3 -69.86 27.17 10.1 0.2631 1549
 1551 3 -70.18 26.66 10.1 0.2631 1550
 1552 3 -70.59 26.3 10.1 0.2631 1551
 1553 3 -71.02 25.93 10.51 0.1973 1552
 1554 3 -71.44 25.58 10.1 0.1973 1553
 1555 3 -71.99 25.36 10.51 0.1973 1554
 1556 3 -72.27 25.11 10.51 0.1973 1555
 1557 3 -72.82 24.89 10.51 0.2631 1556
 1558 3 -73.36 24.68 10.1 0.2631 1557
 1559 3 -73.91 24.45 10.1 0.2631 1558
 1560 3 -74.31 24.35 10.1 0.2631 1559
 1561 3 -74.86 24.14 10.1 0.2631 1560
 1562 3 -75.14 23.9 10.1 0.1315 1561
 1563 3 -75.54 23.79 10.1 0.2631 1562
 1564 3 -75.83 23.55 10.1 0.2631 1563
 1565 3 -76.5 23.47 10.1 0.1973 1564
 1566 3 -77.3 23.27 10.1 0.2631 1565
 1567 3 -77.86 22.79 10.1 0.1973 1566
 1568 3 -78.43 22.31 10.1 0.3288 1567
 1569 3 -79.02 21.69 10.1 0.5919 1568
 1570 3 -79.34 20.93 10.1 0.3946 1569
 1571 3 -79.65 20.29 10.1 0.3946 1570
 1572 3 -79.95 19.78 10.1 0.3288 1571
 1573 3 -80.78 19.33 9.72 0.1315 1572
 1574 3 -81.21 18.83 9.72 0.1315 1573
 1575 3 -81.63 18.6 9.72 0.1315 1574
 1576 3 -81.78 18.48 9.72 0.1315 1575
 1577 3 -81.91 18.36 9.72 0.1315 1576
 1578 3 -82.19 18.26 9.31 0.1973 1577
 1579 3 -82.74 17.91 9.31 0.2631 1578
 1580 3 -83.04 17.54 8.93 0.1973 1579
 1581 3 -83.33 17.17 8.93 0.1973 1580
 1582 3 -83.76 16.81 8.93 0.1973 1581
 1583 3 -84.18 16.44 8.93 0.3288 1582
 1584 3 -84.46 16.2 8.56 0.2631 1583
 1585 3 -84.73 16.09 8.56 0.2631 1584
 1586 3 -84.99 16.11 8.56 0.2631 1585
 1587 3 -85.4 16.14 8.56 0.2631 1586
 1588 3 -85.95 15.79 8.14 0.1973 1587
 1589 3 -86.25 15.29 8.56 0.3288 1588
 1590 3 -86.69 14.79 8.56 0.5261 1589
 1591 3 -87.38 14.45 8.56 0.4604 1590
 1592 3 -87.78 14.22 8.56 0.2631 1591
 1593 3 -88.22 13.86 8.56 0.1315 1592
 1594 3 -88.62 13.62 8.93 0.2631 1593
 1595 3 -89.04 13.4 8.93 0.2631 1594
 1596 3 -89.6 13.05 8.93 0.2631 1595
 1597 3 -89.87 12.93 8.93 0.2631 1596
 1598 3 -90.54 12.72 8.93 0.5261 1597
 1599 3 -91.11 12.24 8.93 0.2631 1598
 1600 3 -91.66 11.89 8.93 0.2631 1599
 1601 3 -92.23 11.4 8.93 0.2631 1600
 1602 3 -92.93 10.93 9.31 0.2631 1601
 1603 3 -93.23 10.42 9.31 0.2631 1602
 1604 3 -93.52 10.06 9.31 0.2631 1603
 1605 3 -93.93 9.96 9.31 0.2631 1604
 1606 3 -94.48 9.61 9.31 0.2631 1605
 1607 3 -94.92 9.12 9.31 0.2631 1606
 1608 3 -95.48 8.76 9.31 0.2631 1607
 1609 3 -96.02 8.54 9.72 0.3288 1608
 1610 3 -96.44 8.31 9.72 0.2631 1609
 1611 3 -96.85 8.07 9.72 0.1973 1610
 1612 3 -97.39 7.99 9.72 0.2631 1611
 1613 3 -97.78 8.02 10.1 0.2631 1612
 1614 3 -98.44 8.07 10.51 0.2631 1613
 1615 3 -99.09 8.12 10.51 0.2631 1614
 1616 3 -99.61 8.16 10.51 0.2631 1615
 1617 3 -100 8.07 10.51 0.2631 1616
 1618 3 -100.4 7.97 10.89 0.2631 1617
 1619 3 -101 7.74 10.89 0.2631 1618
 1620 3 -101.3 7.77 10.89 0.2631 1619
 1621 3 -102 7.83 11.3 0.1973 1620
 1622 3 -102.6 7.74 11.3 0.3288 1621
 1623 3 -103.2 7.79 11.3 0.3288 1622
 1624 3 -103.9 7.84 11.3 0.4604 1623
 1625 3 -104.7 7.9 11.3 0.3288 1624
 1626 3 -105.2 7.95 10.89 0.3288 1625
 1627 3 -105.8 7.99 10.51 0.2631 1626
 1628 3 -106.3 8.04 10.51 0.1973 1627
 1629 3 -106.9 7.95 10.1 0.1973 1628
 1630 3 -107.4 7.87 10.1 0.2631 1629
 1631 3 -108.1 7.78 10.1 0.2631 1630
 1632 3 -108.8 7.71 10.1 0.3288 1631
 1633 3 -109.3 7.88 10.1 0.2631 1632
 1634 3 -109.8 7.92 9.72 0.2631 1633
 1635 3 -110.3 7.7 9.72 0.2631 1634
 1636 3 -110.7 7.86 9.72 0.1315 1635
 1637 3 -111 7.89 9.72 0.1315 1636
 1638 3 -111.3 7.9 9.72 0.1315 1637
 1639 3 -111.5 7.93 9.72 0.1315 1638
 1640 3 -111.9 7.96 9.72 0.2631 1639
 1641 3 -112.6 8.01 9.72 0.2631 1640
 1642 3 -113.2 7.93 9.72 0.4604 1641
 1643 3 -113.9 8.11 9.72 0.1973 1642
 1644 3 -114.4 8.15 9.72 0.1973 1643
 1645 3 -114.9 8.2 9.72 0.1973 1644
 1646 3 -115.6 8.25 10.1 0.1315 1645
 1647 3 -116.1 8.29 10.1 0.1973 1646
 1648 3 -116.6 8.33 10.1 0.1973 1647
 1649 3 -117.3 8.52 10.1 0.1973 1648
 1650 3 -117.5 8.66 10.1 0.1973 1649
 1651 3 -118 8.96 9.72 0.1973 1650
 1652 3 -118.3 9.12 9.72 0.1973 1651
 1653 3 -118.9 9.56 10.1 0.1973 1652
 1654 3 -119.4 9.74 10.1 0.1315 1653
 1655 3 -119.8 9.77 10.1 0.1315 1654
 1656 3 -120.2 9.8 10.1 0.1315 1655
 1657 3 -120.9 9.87 10.1 0.3288 1656
 1658 3 -121.6 9.66 10.51 0.2631 1657
 1659 3 -121.9 9.55 10.89 0.2631 1658
 1660 3 -122.3 9.31 10.89 0.2631 1659
 1661 3 -122.9 8.96 10.89 0.1973 1660
 1662 3 -123.3 8.46 10.89 0.1315 1661
 1663 3 -123.8 8.1 10.89 0.1315 1662
 1664 3 -124.3 7.75 10.89 0.1973 1663
 1665 3 -124.8 7.13 10.89 0.1973 1664
 1666 3 -125.2 6.51 10.89 0.1973 1665
 1667 3 -125.8 5.89 10.51 0.1973 1666
 1668 3 -126.3 5.4 10.51 0.1973 1667
 1669 3 -126.6 4.91 10.51 0.1973 1668
 1670 3 -127.1 4.28 10.51 0.1973 1669
 1671 3 -127.3 3.76 10.1 0.2631 1670
 1672 3 -127.3 3.11 10.1 0.2631 1671
 1673 3 -127.4 2.58 10.1 0.2631 1672
 1674 3 -127.3 2.04 10.1 0.1973 1673
 1675 3 -127.2 1.52 9.72 0.2631 1674
 1676 3 -127.1 1.25 9.72 0.2631 1675
 1677 3 -127 0.71 9.72 0.2631 1676
 1678 3 -126.89 0.3 9.31 0.2631 1677
 1679 3 -126.5 -0.1 8.93 0.1315 1678
 1680 3 -126.29 -0.5 8.93 0.1973 1679
 1681 3 -126.19 -1.04 8.93 0.1973 1680
 1682 3 -126.29 -1.57 8.93 0.2631 1681
 1683 3 -126.29 -2.09 8.56 0.2631 1682
 1684 3 -126.59 -2.73 8.14 0.2631 1683
 1685 3 -126.79 -3.11 8.14 0.2631 1684
 1686 3 -127 -3.5 7.78 0.1315 1685
 1687 3 -127.19 -3.83 7.78 0.06577 1686
 1688 3 -127.5 -4.05 7.78 0.1315 1687
 1689 3 -127.89 -4.14 7.78 0.1973 1688
 1690 3 -128.39 -4.16 7.78 0.1315 1689
 1691 3 -128.79 -4.12 6.61 0.2631 1690
 1692 3 -129.09 -3.91 5.82 0.2631 1691
 1693 3 -129.69 -3.62 5.82 0.2631 1692
 1694 3 -129.79 -3.05 5.05 0.2631 1693
 1695 3 -38.52 35.4 5.44 0.3946 1491
 1696 3 -38.94 35.93 5.44 0.3288 1695
 1697 3 -39.32 36.35 5.44 0.3288 1696
 1698 3 -39.67 36.78 5.44 0.2631 1697
 1699 3 -39.79 37.05 5.44 0.2631 1698
 1700 3 -40.04 37.32 5.44 0.1315 1699
 1701 3 -40.51 37.89 5.44 0.2631 1700
 1702 3 -40.75 38.32 5.44 0.2631 1701
 1703 3 -41.24 38.75 5.44 0.2631 1702
 1704 3 -41.61 39.17 5.82 0.2631 1703
 1705 3 -41.83 39.58 5.82 0.3288 1704
 1706 3 -42.2 40.01 6.21 0.3288 1705
 1707 3 -42.82 40.45 6.21 0.3288 1706
 1708 3 -43.71 40.79 6.21 0.2631 1707
 1709 3 -44.1 40.95 6.61 0.2631 1708
 1710 3 -44.62 40.99 6.61 0.2631 1709
 1711 3 -44.99 41.29 6.61 0.2631 1710
 1712 3 -45.5 41.59 6.61 0.2631 1711
 1713 3 -46.1 42.16 7.01 0.2631 1712
 1714 3 -46.36 42.45 7.01 0.2631 1713
 1715 3 -46.44 43.11 7.01 0.2631 1714
 1716 3 -46.49 44.05 7.38 0.4604 1715
 1717 3 -46.71 44.59 7.78 0.3288 1716
 1718 3 -46.94 45.14 7.78 0.1315 1717
 1719 3 -47.04 45.54 7.78 0.1315 1718
 1720 3 -47.13 45.95 7.78 0.1315 1719
 1721 3 -47.35 46.48 8.14 0.2631 1720
 1722 3 -47.57 47.17 8.14 0.3288 1721
 1723 3 -47.9 47.85 8.56 0.3288 1722
 1724 3 -48.24 48.54 8.56 0.2631 1723
 1725 3 -48.61 48.97 8.56 0.1315 1724
 1726 3 -48.84 49.38 8.56 0.1315 1725
 1727 3 -49.2 49.93 8.56 0.2631 1726
 1728 3 -49.41 50.48 8.56 0.3946 1727
 1729 3 -49.88 51.18 8.56 0.2631 1728
 1730 3 -50.22 51.86 8.93 0.2631 1729
 1731 3 -50.55 52.68 8.93 0.3946 1730
 1732 3 -51.03 53.25 8.93 0.3946 1731
 1733 3 -51.25 53.79 9.31 0.5919 1732
 1734 3 -51.98 54.64 9.31 0.3288 1733
 1735 3 -52.47 55.08 9.31 0.3946 1734
 1736 3 -52.81 55.76 9.72 0.3288 1735
 1737 3 -53.3 56.32 9.72 0.2631 1736
 1738 3 -53.91 56.91 9.72 0.2631 1737
 1739 3 -54.43 57.08 9.72 0.2631 1738
 1740 3 -54.94 57.25 9.72 0.2631 1739
 1741 3 -55.32 57.41 9.72 0.2631 1740
 1742 3 -56.08 57.74 9.72 0.2631 1741
 1743 3 -56.59 58.04 9.72 0.2631 1742
 1744 3 -57.35 58.49 10.1 0.3946 1743
 1745 3 -57.71 58.93 10.1 0.3946 1744
 1746 3 -58.06 59.48 10.1 0.3946 1745
 1747 3 -58.28 60.02 10.1 0.2631 1746
 1748 3 -58.89 60.73 10.51 0.2631 1747
 1749 3 -59.5 61.31 10.51 0.2631 1748
 1750 3 -59.86 61.87 10.51 0.2631 1749
 1751 3 -60.21 62.42 10.51 0.2631 1750
 1752 3 -60.56 62.97 10.89 0.3946 1751
 1753 3 -61.01 63.93 11.3 0.3946 1752
 1754 3 -61.21 64.74 11.3 0.3946 1753
 1755 3 -61.28 65.54 11.3 0.3288 1754
 1756 3 -61.48 66.21 11.68 0.2631 1755
 1757 3 -61.84 66.78 12.06 0.1973 1756
 1758 3 -62.34 67.21 12.06 0.1973 1757
 1759 3 -62.81 67.77 12.06 0.2631 1758
 1760 3 -63.31 68.2 12.43 0.3288 1759
 1761 3 -63.66 68.77 12.84 0.4604 1760
 1762 3 -64.14 69.33 12.84 0.4604 1761
 1763 3 -64.5 69.89 12.84 0.3946 1762
 1764 3 -64.71 70.56 13.22 0.2631 1763
 1765 3 -64.82 70.84 13.63 0.2631 1764
 1766 3 -64.91 71.38 13.63 0.1973 1765
 1767 3 -65.24 72.05 13.63 0.1973 1766
 1768 3 -65.49 72.35 14.01 0.1315 1767
 1769 3 -65.73 72.62 14.01 0.1973 1768
 1770 3 -66.08 73.18 14.01 0.1973 1769
 1771 3 -66.44 73.61 14.39 0.2631 1770
 1772 3 -66.82 73.9 14.39 0.2631 1771
 1773 3 -67.08 73.91 14.39 0.2631 1772
 1774 3 -67.44 74.21 14.8 0.2631 1773
 1775 3 -67.96 74.51 15.18 0.3288 1774
 1776 3 -68.46 74.69 15.59 0.5261 1775
 1777 3 -69.1 75 15.59 0.2631 1776
 1778 3 -69.47 75.17 15.59 0.2631 1777
 1779 3 -69.98 75.47 15.59 0.1973 1778
 1780 3 -70.48 75.9 15.97 0.1315 1779
 1781 3 -71.12 76.22 15.97 0.1973 1780
 1782 3 -71.48 76.64 15.97 0.1315 1781
 1783 3 -72.08 77.35 16.37 0.2631 1782
 1784 3 -72.42 78.04 15.97 0.1315 1783
 1785 3 -72.76 78.72 16.37 0.2631 1784
 1786 3 -73.02 78.74 16.75 0.2631 1785
 1787 3 -73.67 78.94 16.75 0.1973 1786
 1788 3 -74.31 79.24 16.37 0.1315 1787
 1789 3 -74.82 79.41 16.75 0.1973 1788
 1790 3 -75.21 79.44 16.37 0.2631 1789
 1791 3 -75.48 79.47 16.75 0.2631 1790
 1792 3 -75.86 79.63 16.75 0.2631 1791
 1793 3 -76.49 79.94 17.12 0.1315 1792
 1794 3 -76.87 80.24 16.75 0.06577 1793
 1795 3 -77.12 80.39 16.75 0.06577 1794
 1796 3 -77.6 80.82 17.12 0.1973 1795
 1797 3 -78 80.99 17.53 0.2631 1796
 1798 3 -78.1 81.26 17.92 0.2631 1797
 1799 3 -78.34 81.54 17.92 0.2631 1798
 1800 3 -78.58 81.83 17.92 0.2631 1799
 1801 3 -78.83 82.11 17.92 0.2631 1800
 1802 3 -79.07 82.39 17.92 0.2631 1801
 1803 3 -79.31 82.8 17.92 0.2631 1802
 1804 3 -79.77 83.5 17.92 0.5261 1803
 1805 3 -80.3 83.54 17.92 0.3946 1804
 1806 3 -80.68 83.57 17.92 0.3946 1805
 1807 3 -81.08 83.73 17.92 0.2631 1806
 1808 3 -81.34 83.76 17.92 0.2631 1807
 1809 3 -81.71 83.93 17.92 0.1973 1808
 1810 3 -81.98 83.94 17.92 0.06577 1809
 1811 3 -82.36 84.1 17.92 0.06577 1810
 1812 3 -82.62 84.26 17.92 0.06577 1811
 1813 3 -82.87 84.41 17.92 0.06577 1812
 1814 3 -83.25 84.56 17.92 0.06577 1813
 1815 3 -83.56 84.87 17.92 0.06577 1814
 1816 3 -84.01 85.13 17.92 0.06577 1815
 1817 3 -84.35 85.34 17.92 0.1315 1816
 1818 3 -84.73 85.56 17.92 0.1315 1817
 1819 3 -85.2 85.82 17.92 0.1315 1818
 1820 3 -85.46 86.06 17.92 0.06577 1819
 1821 3 -85.82 86.45 17.92 0.186 1820
 1822 3 -86.28 86.84 17.92 0.2296 1821
 1823 3 -87.01 87.6 17.92 0.2155 1822
 1824 3 -87.52 88.02 17.92 0.3725 1823
 1825 3 -88.58 88.78 17.92 0.2118 1824
 1826 3 -89.52 89.39 17.92 0.1951 1825
 1827 3 -89.93 89.77 17.92 0.1588 1826
 1828 3 -90.43 90.17 17.92 0.1906 1827
 1829 3 -91.01 90.39 17.92 0.2076 1828
 1830 3 -91.86 90.57 17.92 0.2206 1829
 1831 3 -92.5 90.7 17.92 0.2076 1830
 1832 3 -93.16 90.95 17.92 0.3063 1831
 1833 3 -93.76 91.32 17.92 0.372 1832
 1834 3 2.9 5.42 -7.03 0.9865 1
 1835 3 2.57 6.62 -7.03 0.6577 1834
 1836 3 2.79 7.57 -6.63 0.4604 1835
 1837 3 3.36 8.16 -6.63 0.4604 1836
 1838 3 3.11 8.92 -6.63 0.4604 1837
 1839 3 3.11 10.03 -6.63 0.5261 1838
 1840 3 3.36 11.24 -6.63 0.6577 1839
 1841 3 3.44 12.58 -6.63 0.7234 1840
 1842 3 3.46 13.87 -6.63 0.5919 1841
 1843 3 3.14 14.91 -6.23 0.6577 1842
 1844 3 2.83 15.86 -6.63 0.7892 1843
 1845 3 2.65 17.09 -6.63 0.8549 1844
 1846 3 2.44 17.81 -6.63 0.8549 1845
 1847 3 1.75 18.46 -6.63 0.7234 1846
 1848 3 0.72 19.2 -7.42 0.5261 1847
 1849 3 0.5 19.75 -7.82 0.3946 1848
 1850 3 0.04 20.56 -7.82 0.3946 1849
 1851 3 -0.27 21.37 -7.82 0.3946 1850
 1852 3 -0.36 21.9 -7.82 0.3946 1851
 1853 3 -0.81 22.86 -8.18 0.3946 1852
 1854 3 -1.28 23.69 -8.18 0.5261 1853
 1855 3 -1.92 24.53 -8.18 0.5919 1854
 1856 3 -2.67 25.42 -8.18 0.5919 1855
 1857 3 -3.4 26.14 -8.18 0.3946 1856
 1858 3 -4.03 26.48 -9.75 0.4604 1857
 1859 3 -4.45 27.33 -10.14 0.4604 1858
 1860 3 -5.01 28.14 -8.97 0.5919 1859
 1861 3 -6.13 28.2 -10.14 0.4604 1860
 1862 3 -6.54 28.23 -10.14 0.3946 1861
 1863 3 -7.48 28.55 -10.14 0.5261 1862
 1864 3 -8.07 29.38 -10.14 0.3946 1863
 1865 3 -8.38 30.46 -10.52 0.5261 1864
 1866 3 -8.71 31.41 -10.93 0.7892 1865
 1867 3 -5.43 28.92 -9.35 0.5919 1860
 1868 3 -5.69 29.6 -9.35 0.3288 1867
 1869 3 -5.92 30.13 -9.35 0.1973 1868
 1870 3 -6.13 30.68 -9.35 0.1973 1869
 1871 3 -6.35 31.22 -9.35 0.1973 1870
 1872 3 -6.56 31.77 -9.35 0.1973 1871
 1873 3 -6.83 32.55 -9.35 0.3288 1872
 1874 3 -7.14 33.04 -9.75 0.2631 1873
 1875 3 -7.55 33.47 -9.35 0.4604 1874
 1876 3 -7.83 33.98 -9.75 0.4604 1875
 1877 3 -8.04 34.78 -9.35 0.3946 1876
 1878 3 -8.11 35.58 -9.35 0.2631 1877
 1879 3 -8.07 36.11 -9.35 0.1973 1878
 1880 3 -8.27 36.92 -9.35 0.3946 1879
 1881 3 -8.88 37.5 -9.35 0.2631 1880
 1882 3 -9.38 37.8 -9.35 0.1973 1881
 1883 3 -9.88 38.23 -9.35 0.1973 1882
 1884 3 -10.38 38.67 -8.97 0.2631 1883
 1885 3 -10.73 39.1 -9.35 0.2631 1884
 1886 3 -11.22 39.67 -9.35 0.2631 1885
 1887 3 -11.43 40.2 -9.35 0.1973 1886
 1888 3 -11.78 40.76 -9.35 0.1973 1887
 1889 3 -12.13 41.45 -9.35 0.1973 1888
 1890 3 -12.76 41.89 -9.35 0.3946 1889
 1891 3 -13.23 42.46 -9.35 0.4604 1890
 1892 3 -13.97 43.18 -9.35 0.3946 1891
 1893 3 -14.4 43.87 -9.35 0.3946 1892
 1894 3 -14.76 44.54 -9.35 0.4604 1893
 1895 3 -15.39 45.27 -8.97 0.3946 1894
 1896 3 -15.72 45.96 -9.35 0.1973 1895
 1897 3 -16.21 46.52 -9.35 0.1973 1896
 1898 3 -16.57 47.08 -9.75 0.3288 1897
 1899 3 -17.17 47.65 -9.35 0.3946 1898
 1900 3 -17.77 48.49 -9.35 0.3946 1899
 1901 3 -18.24 49.19 -9.75 0.3946 1900
 1902 3 -18.6 49.74 -9.75 0.3288 1901
 1903 3 -18.95 50.3 -9.75 0.2631 1902
 1904 3 -19.17 50.85 -9.75 0.2631 1903
 1905 3 -19.38 51.53 -9.75 0.3946 1904
 1906 3 -19.44 52.33 -9.75 0.3946 1905
 1907 3 -19.9 53.16 -9.75 0.3946 1906
 1908 3 -20.4 53.58 -9.35 0.2631 1907
 1909 3 -21.02 54.02 -9.35 0.1973 1908
 1910 3 -21.52 54.46 -9.35 0.1973 1909
 1911 3 -22.14 54.91 -9.35 0.1973 1910
 1912 3 -22.62 55.48 -9.35 0.3288 1911
 1913 3 -23.23 56.18 -9.75 0.3946 1912
 1914 3 -23.85 56.63 -9.75 0.3288 1913
 1915 3 -24.48 57.07 -9.75 0.2631 1914
 1916 3 -25.1 57.52 -9.75 0.3946 1915
 1917 3 -25.74 57.83 -9.75 0.3288 1916
 1918 3 -26.25 58.02 -9.75 0.2631 1917
 1919 3 -26.88 58.45 -9.35 0.2631 1918
 1920 3 -27.51 58.76 -9.75 0.2631 1919
 1921 3 -28.13 59.21 -9.35 0.4604 1920
 1922 3 -28.77 59.53 -9.35 0.3946 1921
 1923 3 -29.26 59.97 -9.35 0.3946 1922
 1924 3 -29.99 60.67 -9.75 0.3946 1923
 1925 3 -30.61 61.26 -9.75 0.3946 1924
 1926 3 -31.08 61.96 -9.75 0.3946 1925
 1927 3 -31.56 62.52 -9.75 0.1973 1926
 1928 3 -31.92 63.07 -9.75 0.1973 1927
 1929 3 -32.14 63.63 -9.35 0.2631 1928
 1930 3 -32.35 64.16 -9.35 0.3288 1929
 1931 3 -32.45 64.7 -8.97 0.3288 1930
 1932 3 -32.78 65.52 -8.97 0.3288 1931
 1933 3 -33.26 66.21 -9.35 0.4604 1932
 1934 3 -33.57 67.03 -8.97 0.3288 1933
 1935 3 -33.94 67.59 -8.97 0.1973 1934
 1936 3 -34.15 68.14 -8.97 0.1315 1935
 1937 3 -34.37 68.68 -8.56 0.1973 1936
 1938 3 -34.72 69.24 -8.56 0.1973 1937
 1939 3 -35.17 70.33 -8.97 0.5261 1938
 1940 3 -35.63 71.15 -8.97 0.3288 1939
 1941 3 -35.96 71.97 -8.56 0.3288 1940
 1942 3 -36.42 72.8 -8.97 0.1315 1941
 1943 3 -36.64 73.35 -8.97 0.1973 1942
 1944 3 -36.85 74.02 -8.97 0.1973 1943
 1945 3 -36.94 74.56 -8.97 0.1973 1944
 1946 3 -37.17 75.11 -8.97 0.3288 1945
 1947 3 -37.78 75.68 -8.56 0.3946 1946
 1948 3 -38.51 76.4 -8.56 0.4604 1947
 1949 3 -39.11 77.11 -8.18 0.1973 1948
 1950 3 -39.59 77.67 -8.18 0.1973 1949
 1951 3 -40.09 78.24 -8.18 0.2631 1950
 1952 3 -40.44 78.65 -8.18 0.1973 1951
 1953 3 -40.8 79.09 -7.82 0.1973 1952
 1954 3 -41.03 79.5 -7.82 0.2631 1953
 1955 3 -41.26 79.92 -7.42 0.2631 1954
 1956 3 -41.49 80.33 -7.42 0.1973 1955
 1957 3 -41.6 80.74 -7.82 0.1973 1956
 1958 3 -41.68 81.27 -7.82 0.1973 1957
 1959 3 -41.91 81.81 -7.42 0.3288 1958
 1960 3 -42.41 82.24 -7.42 0.2631 1959
 1961 3 -42.63 82.67 -7.42 0.2631 1960
 1962 3 -42.72 83.2 -7.03 0.2631 1961
 1963 3 -42.79 83.86 -7.03 0.2631 1962
 1964 3 -42.88 84.4 -7.03 0.2631 1963
 1965 3 -43.12 84.94 -7.03 0.2631 1964
 1966 3 -43.6 85.38 -7.03 0.2631 1965
 1967 3 -43.7 85.78 -7.03 0.1973 1966
 1968 3 -43.93 86.33 -6.63 0.1973 1967
 1969 3 -44.27 86.89 -6.23 0.1973 1968
 1970 3 -44.51 87.3 -6.23 0.1973 1969
 1971 3 -44.74 87.71 -5.86 0.1973 1970
 1972 3 -44.95 88.26 -5.86 0.1973 1971
 1973 3 -45.04 88.8 -5.86 0.1973 1972
 1974 3 -45.13 89.32 -5.86 0.1973 1973
 1975 3 -45.62 89.89 -5.86 0.3288 1974
 1976 3 -46.25 90.34 -5.48 0.3946 1975
 1977 3 -46.73 90.78 -5.48 0.4604 1976
 1978 3 -47.22 91.34 -5.48 0.3946 1977
 1979 3 -47.94 92.18 -5.48 0.6577 1978
 1980 3 -48.31 92.61 -5.48 0.5919 1979
 1981 3 -48.77 93.31 -5.48 0.1315 1980
 1982 3 -49.14 93.74 -5.48 0.1315 1981
 1983 3 -49.5 94.16 -5.48 0.1315 1982
 1984 3 -49.86 94.59 -5.07 0.1315 1983
 1985 3 -50.47 95.3 -5.07 0.1973 1984
 1986 3 -50.95 95.86 -5.07 0.1973 1985
 1987 3 -51.42 96.42 -5.48 0.2631 1986
 1988 3 -52.02 97.26 -5.07 0.3946 1987
 1989 3 -52.49 98.09 -5.07 0.2631 1988
 1990 3 -52.58 98.56 -5.28 0.1973 1989
 1991 3 -52.93 99.18 -5.48 0.3288 1990
 1992 3 -53.49 99.56 -5.28 0.4604 1991
 1993 3 -54.2 99.81 -5.07 0.5261 1992
 1994 3 -54.4 100.49 -5.48 0.2631 1993
 1995 3 -54.77 100.89 -5.48 0.1973 1994
 1996 3 -55 101.29 -5.48 0.06577 1995
 1997 3 -55.23 101.79 -5.07 0.1973 1996
 1998 3 -55.58 102.29 -5.07 0.1973 1997
 1999 3 -55.94 102.69 -5.07 0.1315 1998
 2000 3 -56.31 103.19 -5.07 0.1973 1999
 2001 3 -56.93 103.69 -5.07 0.5261 2000
 2002 3 -57.26 104.39 -4.69 0.5919 2001
 2003 3 -57.46 105.19 -4.69 0.4604 2002
 2004 3 -57.67 105.89 -4.69 0.5261 2003
 2005 3 -58 106.69 -4.69 0.2631 2004
 2006 3 -58.34 107.39 -4.69 0.2631 2005
 2007 3 -58.68 108.09 -5.07 0.2631 2006
 2008 3 -59.03 108.79 -5.07 0.2631 2007
 2009 3 -59.51 109.29 -5.07 0.2631 2008
 2010 3 -60.1 110.19 -5.48 0.2631 2009
 2011 3 -60.48 110.49 -5.48 0.2631 2010
 2012 3 -61.1 110.89 -5.48 0.2631 2011
 2013 3 -61.47 111.19 -5.48 0.2631 2012
 2014 3 -62.22 111.69 -5.48 0.3946 2013
 2015 3 -63.09 112.39 -5.07 0.5261 2014
 2016 3 -63.6 112.69 -5.07 0.3946 2015
 2017 3 -64.08 113.29 -5.07 0.5261 2016
 2018 3 -64.72 113.59 -5.48 0.3946 2017
 2019 3 -65.34 113.99 -5.07 0.2631 2018
 2020 3 -65.97 114.49 -5.07 0.1315 2019
 2021 3 -66.08 114.59 -5.07 0.1315 2020
 2022 3 -66.94 115.49 -5.07 0.1315 2021
 2023 3 -67.05 115.59 -5.07 0.1315 2022
 2024 3 -67.31 115.89 -5.07 0.1315 2023
 2025 3 -67.42 115.99 -4.69 0.1315 2024
 2026 3 -67.92 116.49 -4.69 0.2631 2025
 2027 3 -68.52 117.19 -4.69 0.3946 2026
 2028 3 -69.15 117.59 -4.28 0.3288 2027
 2029 3 -69.77 118.09 -4.28 0.3946 2028
 2030 3 -70.26 118.49 -3.9 0.2631 2029
 2031 3 -70.76 118.99 -3.9 0.1973 2030
 2032 3 -71.14 119.29 -4.28 0.1315 2031
 2033 3 -71.63 119.49 -4.28 0.1315 2032
 2034 3 -71.88 119.69 -4.28 0.1315 2033
 2035 3 -72.38 119.99 -4.28 0.1315 2034
 2036 3 -72.76 120.09 -4.28 0.1315 2035
 2037 3 -73.4 120.49 -3.9 0.3288 2036
 2038 3 -73.92 120.69 -3.9 0.3288 2037
 2039 3 -74.3 120.79 -3.51 0.3288 2038
 2040 3 -74.81 121.09 -3.14 0.3288 2039
 2041 3 -75.3 121.59 -3.14 0.3288 2040
 2042 3 -76.15 122.49 -2.33 0.7234 2041
 2043 3 -77.03 122.99 -1.96 0.2631 2042
 2044 3 -77.53 123.29 -1.54 0.2631 2043
 2045 3 -77.79 123.49 -1.54 0.2631 2044
 2046 3 -78.05 123.49 -1.54 0.2631 2045
 2047 3 -78.56 123.69 -1.54 0.2631 2046
 2048 3 -79.08 123.89 -1.19 0.3288 2047
 2049 3 -79.6 123.89 -1.19 0.3288 2048
 2050 3 -80.25 123.99 -0.79 0.2631 2049
 2051 3 -80.83 123.89 -0.79 0.2631 2050
 2052 3 -81.34 123.89 -0.79 0.1315 2051
 2053 3 -81.73 124.09 -0.79 0.06577 2052
 2054 3 -82.09 124.29 -0.79 0.1315 2053
 2055 3 -82.37 124.49 -0.79 0.1315 2054
 2056 3 -82.71 124.79 -0.79 0.1315 2055
 2057 3 -83.07 124.89 -0.79 0.1315 2056
 2058 3 -83.32 125.19 -0.79 0.1315 2057
 2059 3 -83.59 125.39 -0.79 0.1315 2058
 2060 3 -83.89 125.69 -0.79 0.1315 2059
 2061 3 -84.21 125.99 0 0.1973 2060
 2062 3 -84.53 126.39 0 0.2631 2061
 2063 3 -84.87 126.79 0 0.1973 2062
 2064 3 -85.16 127.09 0 0.1315 2063
 2065 3 -85.48 127.39 0 0.06577 2064
 2066 3 -85.77 127.69 0 0.1315 2065
 2067 3 -86.02 127.89 0 0.1315 2066
 2068 3 -86.35 128.19 0 0.1315 2067
 2069 3 -86.67 128.49 0.37 0.1973 2068
 2070 3 -87.09 128.89 0.37 0.1973 2069
 2071 3 -87.48 129.19 0.37 0.1973 2070
 2072 3 -87.85 129.49 0.37 0.1315 2071
 2073 3 -88.16 129.69 0.37 0.1315 2072
 2074 3 -88.59 129.79 1.14 0.1973 2073
 2075 3 -89.52 130.09 1.53 0.4604 2074
 2076 3 -90.17 130.19 1.91 0.5261 2075
 2077 3 -90.77 130.69 2.3 0.4604 2076
 2078 3 -91.2 131.19 2.72 0.4604 2077
 2079 3 -91.75 131.59 3.08 0.2631 2078
 2080 3 -92.12 131.79 3.08 0.1315 2079
 2081 3 -92.39 132.19 3.08 0.1315 2080
 2082 3 -92.65 132.39 3.08 0.1315 2081
 2083 3 -93.13 132.79 3.08 0.1973 2082
 2084 3 -93.59 132.99 3.08 0.1315 2083
 2085 3 -93.95 133.19 3.08 0.1315 2084
 2086 3 -94.34 133.09 3.49 0.1973 2085
 2087 3 -94.75 133.49 3.49 0.2631 2086
 2088 3 -95.25 133.99 3.89 0.4604 2087
 2089 3 -95.62 134.19 3.89 0.1973 2088
 2090 3 -96.01 134.49 3.89 0.1315 2089
 2091 3 -96.35 134.69 3.89 0.06577 2090
 2092 3 -96.66 134.99 3.89 0.06577 2091
 2093 3 -96.95 135.19 3.89 0.1315 2092
 2094 3 -97.23 135.49 3.89 0.1973 2093
 2095 3 -97.63 135.69 3.89 0.1973 2094
 2096 3 -97.95 135.89 3.89 0.1315 2095
 2097 3 -98.14 136.29 4.26 0.2631 2096
 2098 3 -98.36 136.79 4.26 0.2631 2097
 2099 3 -98.45 137.29 4.26 0.1973 2098
 2100 3 -98.29 137.79 4.65 0.2631 2099
 2101 3 -98.64 138.29 4.65 0.2631 2100
 2102 3 -99.11 138.99 4.65 0.1973 2101
 2103 3 -99.33 139.49 4.65 0.1973 2102
 2104 3 -99.55 140.09 5.05 0.1973 2103
 2105 3 -99.78 140.59 5.05 0.1973 2104
 2106 3 -99.72 141.29 5.05 0.1315 2105
 2107 3 -99.69 141.69 5.44 0.2631 2106
 2108 3 -99.65 142.19 5.44 0.2631 2107
 2109 3 -99.75 142.59 5.44 0.2631 2108
 2110 3 -99.85 142.99 5.44 0.2631 2109
 2111 3 -99.93 143.59 5.44 0.2631 2110
 2112 3 -100 144.09 5.44 0.2631 2111
 2113 3 -99.99 144.49 5.82 0.1973 2112
 2114 3 -99.96 144.89 5.82 0.1973 2113
 2115 3 -100 145.39 5.82 0.3946 2114
 2116 3 -100.2 145.99 5.82 0.5261 2115
 2117 3 -100.6 146.79 5.82 0.7892 2116
 2118 3 -100.8 147.49 6.21 0.6577 2117
 2119 3 -101.3 148.19 6.21 0.3946 2118
 2120 3 -101.5 148.59 6.61 0.06577 2119
 2121 3 -101.9 148.99 7.01 0.1315 2120
 2122 3 -102.2 149.49 7.01 0.1315 2121
 2123 3 -102.5 149.89 7.01 0.1315 2122
 2124 3 -102.6 150.19 7.38 0.1315 2123
 2125 3 -102.8 150.69 7.78 0.1315 2124
 2126 3 -102.9 150.89 7.38 0.1315 2125
 2127 3 -103 151.19 7.78 0.1315 2126
 2128 3 -103.3 151.69 7.78 0.1202 2127
 2129 3 -103.5 152.29 7.78 0.1021 2128
 2130 3 -103.8 152.99 7.78 0.1454 2129
 2131 3 -104 153.69 7.78 0.1973 2130
 2132 3 -104.2 154.09 7.78 0.1588 2131
 2133 3 -104.3 154.59 7.78 0.186 2132
 2134 3 -104.4 154.99 7.78 0.1202 2133
 2135 3 -104.5 155.29 7.78 0.1202 2134
 2136 3 -104.6 155.59 7.78 0.1315 2135
 2137 3 -104.6 155.89 7.82 0.1315 2136
 2138 3 -104.7 156.19 7.9 0.2631 2137
 2139 3 -104.7 156.39 8.05 0.1315 2138
 2140 3 -104.9 156.79 8.14 0.1471 2139
 2141 3 -105.2 157.29 8.31 0.1601 2140
 2142 3 -105.5 157.89 8.39 0.2283 2141
 2143 3 -106 158.49 8.31 0.2283 2142
 2144 3 -106.4 158.69 8.14 0.2283 2143
 2145 3 3.28 18.5 -8.18 0.5261 1846
 2146 3 3.84 18.71 -8.97 0.4604 2145
 2147 3 4.8 19.05 -9.35 0.5261 2146
 2148 3 4.89 19.46 -9.35 0.5261 2147
 2149 3 4.88 20.23 -9.35 0.3946 2148
 2150 3 4.69 20.99 -9.35 0.3946 2149
 2151 3 4.34 21.67 -9.35 0.2631 2150
 2152 3 4.38 22.2 -9.75 0.3946 2151
 2153 3 4.43 22.73 -9.75 0.3946 2152
 2154 3 4.75 23.5 -10.14 0.5261 2153
 2155 3 4.96 24.26 -10.14 0.6577 2154
 2156 3 4.4 25.63 -10.52 0.7892 2155
 2157 3 2.59 26.16 -10.52 0.7892 2156
 2158 2 -5.43 0.53 -3.51 0.7234 1
 2159 2 -6.91 0.8 -3.9 0.6577 2158
 2160 2 -2.94 0.44 -5.17 0.2104 2159
 2161 2 -2.52 1.08 -5.17 0.2104 2160
 2162 2 -6.41 3.91 -7.51 0.1447 2161
 2163 2 -6.84 5.99 -7.51 0.1447 2162
 2164 2 -7.6 8.87 -7.38 0.1447 2163
 2165 2 -7.86 10.61 -7.26 0.1447 2164
 2166 2 -8.03 11.82 -7.13 0.1447 2165
 2167 2 -8.42 13.57 -7.13 0.1447 2166
 2168 2 -8.11 17.37 -7.38 0.1447 2167
 2169 2 -0.78 15.07 -10.5 0.2104 2168
 2170 2 -0.34 14.42 -10.46 0.342 2169
 2171 2 0.16 13.98 -10.3 0.2104 2170
 2172 2 0.75 13.15 -10.34 0.1447 2171
 2173 2 1 12.76 -10.39 0.1447 2172
 2174 2 1.33 12.3 -10.42 0.1447 2173
 2175 2 1.57 12.03 -10.35 0.1447 2174
 2176 2 1.88 11.48 -10.3 0.1447 2175
 2177 2 2.05 10.94 -10.26 0.1447 2176
 2178 2 2.35 10.22 -10.25 0.1447 2177
 2179 2 2.57 9.74 -10.25 0.1447 2178
 2180 2 2.86 9.37 -10.21 0.1447 2179
 2181 2 3.12 9.03 -10.1 0.1447 2180
 2182 2 3.71 8.53 -9.92 0.1447 2181
 2183 2 4.57 8.25 -9.71 0.1447 2182
 2184 2 4.9 7.82 -9.51 0.1447 2183
 2185 2 4.88 7.01 -9.46 0.1447 2184
 2186 2 4.8 6.31 -9.46 0.1447 2185
 2187 2 4.69 5.31 -9.55 0.1447 2186
 2188 2 4.69 4.61 -9.85 0.186 2187
 2189 2 4.01 2.29 -9.85 0.186 2188
 2190 2 4.25 -0.47 -9.85 0.186 2189
 2191 2 5.62 -2.52 -9.85 0.186 2190
 2192 2 6.47 -3.63 -9.46 0.186 2191
 2193 2 7.51 -6.19 -9.46 0.186 2192
 2194 2 7.9 -7.24 -9.46 0.186 2193
 2195 2 7.81 -9.23 -9.06 0.186 2194
 2196 2 8.43 -10.84 -9.06 0.186 2195
 2197 2 8.98 -11.97 -9.06 0.186 2196
 2198 2 9.24 -13.33 -9.06 0.186 2197
 2199 2 9.33 -14.45 -9.55 0.186 2198
 2200 2 9.33 -15.45 -9.55 0.1447 2199
 2201 2 10.07 -16.83 -8.76 0.1447 2200
 2202 2 10.25 -17.38 -8.75 0.1447 2201
 2203 2 10.45 -18.11 -8.71 0.1447 2202
 2204 2 10.75 -19.27 -9.18 0.1447 2203
 2205 2 11.12 -20.07 -9.18 0.1447 2204
 2206 2 11.77 -20.98 -9.42 0.1447 2205
 2207 2 12.07 -21.66 -9.34 0.1447 2206
 2208 2 12.42 -22.17 -9.28 0.1447 2207
 2209 2 12.96 -22.78 -9.03 0.1447 2208
 2210 2 13.33 -23.32 -9.03 0.1447 2209
 2211 2 13.68 -24.1 -8.53 0.1447 2210
 2212 2 14.01 -24.75 -8.53 0.1447 2211
 2213 2 14.46 -25.85 -9.26 0.1447 2212
 2214 2 14.33 -27.28 -9.26 0.1447 2213
 2215 2 14.26 -28.75 -9.27 0.1447 2214
 2216 2 14.22 -30.55 -8.96 0.1447 2215
 2217 2 14.12 -31.58 -8.92 0.1447 2216
 2218 2 13.9 -32.46 -8.92 0.1447 2217
 2219 2 13.39 -34.44 -9 0.2762 2218
 2220 2 13.31 -35.13 -9.21 0.2762 2219
 2221 2 13.62 -37.25 -9.38 0.1447 2220
 2222 2 13.97 -38.41 -9.26 0.1447 2221
 2223 2 14.33 -39.41 -9.09 0.1447 2222
 2224 2 14.52 -40.39 -8.78 0.1447 2223
 2225 2 14.58 -41.31 -8.46 0.1447 2224
 2226 2 14.64 -42.53 -8.25 0.1447 2225
 2227 2 14.71 -43.92 -7.51 0.1447 2226
 2228 2 14.02 -44.54 -7.51 0.1447 2227
 2229 2 13.79 -45.57 -7.63 0.1447 2228
 2230 2 13.21 -46.32 -7.76 0.1447 2229
 2231 2 13.01 -47.22 -7.88 0.1447 2230
 2232 2 13.08 -48.02 -7.88 0.1447 2231
 2233 2 13.02 -48.68 -7.88 0.1447 2232
 2234 2 13.59 -49.91 -7.88 0.1447 2233
 2235 2 13.91 -50.85 -7.88 0.1447 2234
 2236 2 13.85 -51.51 -7.88 0.1447 2235
 2237 2 14.2 -52.97 -7.84 0.1447 2236
 2238 2 14.63 -54.04 -7.78 0.1447 2237
 2239 2 14.94 -54.98 -7.75 0.1447 2238
 2240 2 15.21 -55.97 -7.75 0.1447 2239
 2241 2 15.58 -56.97 -7.75 0.1447 2240
 2242 2 15.91 -57.7 -7.71 0.1447 2241
 2243 2 16.33 -58.52 -7.71 0.1447 2242
 2244 2 16.72 -59.26 -7.67 0.1447 2243
 2245 2 17.07 -60.29 -7.78 0.1447 2244
 2246 2 17.39 -61.26 -7.88 0.1447 2245
 2247 2 17.7 -62.37 -7.96 0.1447 2246
 2248 2 18.01 -63.45 -7.92 0.1447 2247
 2249 2 18.4 -64.5 -7.84 0.1447 2248
 2250 2 18.77 -65.58 -7.71 0.1447 2249
 2251 2 19.38 -66.54 -7.55 0.1447 2250
 2252 2 19.87 -67.51 -7.51 0.1447 2251
 2253 2 20.37 -68.29 -7.51 0.1447 2252
 2254 2 20.58 -69.05 -7.51 0.1447 2253
 2255 2 21.15 -70.66 -7.13 0.1447 2254
 2256 2 21.65 -71.87 -7.09 0.1447 2255
 2257 2 22.18 -72.93 -7.07 0.1447 2256
 2258 2 22.58 -74.06 -7.05 0.1447 2257
 2259 2 22.93 -75.15 -7.05 0.1447 2258
 2260 2 23.23 -76.27 -7.05 0.1447 2259
 2261 2 23.55 -77.3 -7.05 0.1447 2260
 2262 2 23.91 -78.32 -7.03 0.1447 2261
 2263 2 24.27 -79.41 -6.96 0.1447 2262
 2264 2 24.41 -80.61 -6.88 0.1447 2263
 2265 2 24.34 -81.61 -6.84 0.1447 2264
 2266 2 24.67 -82.5 -6.42 0.1447 2265
 2267 2 24.91 -83.29 -6.38 0.1447 2266
 2268 2 25.1 -83.89 -6.34 0.1447 2267
 2269 2 25.1 -84.39 -6.34 0.1447 2268
 2270 2 24.89 -85.2 -6.34 0.1447 2269
 2271 2 24.77 -86 -6.34 0.1447 2270
 2272 2 24.82 -86.7 -6.34 0.1447 2271
 2273 2 24.82 -87.3 -6.34 0.1447 2272
 2274 2 24.75 -88.1 -6.34 0.1447 2273
 2275 2 24.62 -88.7 -6.38 0.1447 2274
 2276 2 24.41 -89.41 -6.42 0.1447 2275
 2277 2 24.28 -90.41 -6.34 0.1447 2276
 2278 2 24.11 -91.21 -6.17 0.1447 2277
 2279 2 24.03 -91.72 -6.13 0.1447 2278
 2280 2 24.17 -92.41 -6.09 0.1447 2279
 2281 2 24.35 -93.21 -6.03 0.1447 2280
 2282 2 24.28 -93.61 -5.98 0.1447 2281
 2283 2 24.12 -94.22 -5.94 0.1447 2282
 2284 2 24.48 -95.41 -5.98 0.1447 2283
 2285 2 24.88 -96.4 -6.01 0.1447 2284
 2286 2 25.29 -97.39 -6.01 0.1447 2285
 2287 2 25.74 -98.38 -5.98 0.1447 2286
 2288 2 26.25 -99.27 -5.96 0.1447 2287
 2289 2 26.47 -99.76 -5.86 0.2104 2288
 2290 2 26.57 -101.29 -5.71 0.1447 2289
 2291 2 26.68 -102.59 -5.48 0.1447 2290
 2292 2 26.7 -103.69 -5.32 0.1447 2291
 2293 2 26.82 -104.89 -5.26 0.1447 2292
 2294 2 27.03 -106.99 -5.55 0.2104 2293
 2295 2 27.43 -107.59 -5.46 0.342 2294
 2296 2 28.07 -108.29 -5.78 0.1447 2295
 2297 2 28.81 -109.39 -5.73 0.1447 2296
 2298 2 29.51 -110.79 -5.65 0.1447 2297
 2299 2 30.19 -112.69 -5.59 0.1447 2298
 2300 2 30.65 -114.69 -5.55 0.1447 2299
 2301 2 30.88 -116.49 -5.55 0.1447 2300
 2302 2 30.84 -117.79 -5.55 0.1447 2301
 2303 2 30.88 -118.39 -5.55 0.1447 2302
 2304 2 30.86 -118.99 -5.46 0.1447 2303
 2305 2 30.79 -119.89 -5.3 0.1447 2304
 2306 2 30.59 -120.59 -5.09 0.1447 2305
 2307 2 30.33 -121.09 -5.05 0.1447 2306
 2308 2 30.03 -121.59 -5.11 0.1447 2307
 2309 2 29.92 -122.19 -5.28 0.1447 2308
 2310 2 30.01 -122.69 -5.51 0.1447 2309
 2311 2 30.21 -123.49 -5.71 0.1447 2310
 2312 2 30.41 -124.39 -5.78 0.1447 2311
 2313 2 30.74 -125.09 -5.88 0.1447 2312
 2314 2 31.2 -125.99 -6.09 0.2104 2313
 2315 2 31.56 -126.59 -6.32 0.1447 2314
 2316 2 31.79 -127.39 -6.3 0.1447 2315
 2317 2 31.83 -128.09 -6.17 0.1447 2316
 2318 2 31.86 -128.89 -5.96 0.1315 2317
 2319 2 31.72 -129.79 -5.71 0.1358 2318
 2320 2 31.47 -130.49 -5.59 0.1315 2319
 2321 2 31.81 -131.19 -5.55 0.1315 2320
 2322 2 32.09 -131.69 -5.55 0.1315 2321
 2323 2 32.3 -131.99 -5.55 0.1315 2322
 2324 2 -7.58 18.93 -7.13 0.1447 2168
 2325 2 -7.58 21.97 -7.13 0.1447 2324
 2326 2 -8.22 25.97 -7.13 0.1447 2325
 2327 2 -8.39 26.65 -7.13 0.1447 2326
 2328 2 -8.7 27.3 -7.13 0.1447 2327
 2329 2 -9.14 27.82 -7.13 0.1447 2328
 2330 2 -9.48 28.38 -7.13 0.1447 2329
 2331 2 -9.84 28.97 -7.13 0.1447 2330
 2332 2 -10.21 29.66 -7.13 0.1447 2331
 2333 2 -11.03 31.73 -7.21 0.1447 2332
 2334 2 -11.58 33.41 -7.15 0.1447 2333
 2335 2 -11.99 34.9 -7.09 0.1447 2334
 2336 2 -11.9 35.78 -7.07 0.1447 2335
 2337 2 -11.79 36.63 -7.13 0.1447 2336
 2338 2 -11.81 37.7 -7.21 0.1447 2337
 2339 2 -11.75 38.56 -7.26 0.1447 2338
 2340 2 -11.41 40.11 -6.76 0.1447 2339
 2341 2 -11.37 41.23 -6.71 0.1447 2340
 2342 2 -11.32 42.29 -6.59 0.1447 2341
 2343 2 -11.5 43.36 -6.34 0.1447 2342
 2344 2 -11.73 44.42 -6.17 0.1447 2343
 2345 2 -12.08 45.46 -6.05 0.1447 2344
 2346 2 -12.36 46.41 -6.09 0.1447 2345
 2347 2 -12.86 47.4 -6.13 0.1447 2346
 2348 2 -13.3 48.28 -6.17 0.1447 2347
 2349 2 -13.84 49.1 -6.17 0.1447 2348
 2350 2 -14.29 49.4 -6.19 0.1447 2349
 2351 2 -14.52 49.83 -6.11 0.1447 2350
 2352 2 -14.59 50.39 -6.01 0.1447 2351
 2353 2 -14.61 51.13 -5.96 0.1447 2352
 2354 2 -14.87 51.84 -5.94 0.1447 2353
 2355 2 -15.09 52.44 -5.94 0.1447 2354
 2356 2 -15.37 53.3 -5.96 0.1447 2355
 2357 2 -15.64 54.1 -6.13 0.1447 2356
 2358 2 -15.88 54.6 -6.3 0.1447 2357
 2359 2 -16.04 54.99 -6.34 0.1447 2358
 2360 2 -16.43 55.53 -6.07 0.1447 2359
 2361 2 -16.96 56.81 -5.59 0.1447 2360
 2362 2 -17.01 57.85 -5.05 0.1447 2361
 2363 2 -16.96 58.81 -5.13 0.1447 2362
 2364 2 -17.51 59.6 -5.53 0.1447 2363
 2365 2 -17.63 60.46 -5.57 0.1447 2364
 2366 2 -17.57 61.13 -5.32 0.1447 2365
 2367 2 -18.17 61.74 -4.71 0.1447 2366
 2368 2 -18.28 62.67 -5.94 0.1447 2367
 2369 2 -18.44 63.11 -5.94 0.1447 2368
 2370 2 -19.12 63.82 -5.94 0.2104 2369
 2371 2 -19.58 64.61 -5.26 0.1447 2370
 2372 2 -20.23 65.6 -5.3 0.1447 2371
 2373 2 -20.81 66.65 -5.32 0.1447 2372
 2374 2 -21.31 67.61 -5.09 0.1447 2373
 2375 2 -21.49 68.61 -4.51 0.1447 2374
 2376 2 -21.41 69.6 -3.95 0.1447 2375
 2377 2 -21.19 70.65 -3.59 0.1447 2376
 2378 2 -21.26 71.67 -3.59 0.1447 2377
 2379 2 -21.55 72.54 -3.59 0.1447 2378
 2380 2 -22.49 73.93 -5.34 0.1447 2379
 2381 2 -23.15 74.93 -5.67 0.1447 2380
 2382 2 -23.65 75.65 -5.96 0.1447 2381
 2383 2 -24.11 76.36 -6.05 0.1447 2382
 2384 2 -24.66 78.16 -5.92 0.1447 2383
 2385 2 -25.3 79.77 -5.8 0.1447 2384
 2386 2 -25.91 80.8 -5.63 0.1447 2385
 2387 2 -26.26 81.22 -5.59 0.1447 2386
 2388 2 -26.55 81.62 -5.55 0.1447 2387
 2389 2 -27 82.15 -5.78 0.1447 2388
 2390 2 -27.45 83.19 -5.84 0.1447 2389
 2391 2 -27.63 83.74 -5.88 0.1447 2390
 2392 2 -27.85 84.33 -5.96 0.1447 2391
 2393 2 -28.07 84.83 -6.05 0.1447 2392
 2394 2 -28.24 85.37 -6.11 0.1447 2393
 2395 2 -28.51 86.2 -6.05 0.1447 2394
 2396 2 -28.96 87.46 -5.88 0.1447 2395
 2397 2 -29.27 88.08 -5.82 0.1447 2396
 2398 2 -1.54 2.25 -4.94 0.2104 2161
 2399 2 -0.68 3.17 -4.8 0.2104 2398
 2400 2 -0.32 3.75 -4.8 0.2104 2399
 2401 2 -0.07 4.28 -5.17 0.2104 2400
 2402 2 1.32 6.43 -5.17 0.2104 2401
 2403 2 1.88 8 -5.17 0.2104 2402
 2404 2 1.88 9.13 -5.17 0.2104 2403
 2405 2 1.73 10.28 -5.05 0.2104 2404
 2406 2 2.22 11.45 -5.01 0.2104 2405
 2407 2 2.83 12.59 -4.8 0.2104 2406
 2408 2 3.64 13.71 -4.63 0.2104 2407
 2409 2 4.33 14.67 -4.4 0.2104 2408
 2410 2 5.11 15.85 -4.34 0.2104 2409
 2411 2 6.28 17.28 -4.38 0.2104 2410
 2412 2 6.27 17.9 -4.38 0.2104 2411
 2413 2 6.37 18.81 -4.38 0.2104 2412
 2414 2 6.62 20.23 -4.38 0.2104 2413
 2415 2 7.39 21.14 -4.34 0.2104 2414
 2416 2 8.3 21.95 -4.3 0.2104 2415
 2417 2 9.54 22.97 -3.59 0.2104 2416
 2418 2 9.92 24.03 -3.59 0.2104 2417
 2419 2 10.54 25.34 -3.59 0.2104 2418
 2420 2 11.01 26.31 -3.59 0.2104 2419
 2421 2 11.77 27.57 -3.52 0.2104 2420
 2422 2 12.15 28.37 -3.43 0.2104 2421
 2423 2 12.55 29.54 -3.3 0.2104 2422
 2424 2 12.78 30.34 -3.25 0.2104 2423
 2425 2 13.24 31.67 -3.22 0.2104 2424
 2426 2 13.7 32.81 -3.22 0.2104 2425
 2427 2 14.13 34.05 -3.22 0.2104 2426
 2428 2 14.84 34.67 -3.22 0.2104 2427
 2429 2 15.73 35.35 -3.22 0.2104 2428
 2430 2 16.7 35.93 -3.25 0.2104 2429
 2431 2 17.63 36.25 -3.26 0.2104 2430
 2432 2 18.78 36.38 -4.01 0.2104 2431
 2433 2 19.36 36.95 -4.01 0.2104 2432
 2434 2 19.96 37.64 -4.01 0.2104 2433
 2435 2 20.6 38.51 -4.01 0.2104 2434
 2436 2 21.08 39.5 -4.07 0.2104 2435
 2437 2 21.63 40.67 -4.13 0.2104 2436
 2438 2 22.49 42.24 -4.38 0.2104 2437
 2439 2 23.37 43.49 -4.38 0.2104 2438
 2440 2 23.88 44.9 -4.38 0.2104 2439
 2441 2 24.74 45.76 -4.38 0.2104 2440
 2442 2 26.59 48.39 -4.38 0.2104 2441
 2443 2 27.56 49.63 -4.38 0.2104 2442
 2444 2 28.73 51.12 -4.38 0.2104 2443
 2445 2 29.55 51.45 -4.38 0.2104 2444
 2446 2 30.43 52.56 -4.38 0.2104 2445
 2447 2 31.08 54.1 -4.38 0.2104 2446
 2448 2 31.46 55.52 -4.26 0.2104 2447
 2449 2 32.26 57.3 -4.13 0.2104 2448
 2450 2 33.23 57.89 -4.01 0.2104 2449
 2451 2 34.2 58.47 -3.75 0.2104 2450
 2452 2 35.62 59.8 -3.49 0.2104 2451
 2453 2 37.56 60.97 -3.22 0.2104 2452
 2454 2 38.15 63.31 -3.22 0.2104 2453
 2455 2 37.94 63.97 -3.22 0.2104 2454
 2456 2 39.12 66.53 -3.22 0.2104 2455
 2457 2 40.39 68.4 -3.22 0.2104 2456
 2458 2 41.43 69.76 -3.22 0.2104 2457
 2459 2 42.16 70.64 -3.22 0.2104 2458
 2460 2 42.83 71.12 -3.22 0.1447 2459
 2461 2 43.41 71.66 -3.22 0.1447 2460
 2462 2 43.95 72.49 -3.25 0.1447 2461
 2463 2 43.98 73.29 -3.32 0.2762 2462
 2464 2 44.99 74.44 -3.13 0.342 2463
 2465 2 46.72 77.07 -2.89 0.1447 2464
 2466 2 47.85 78.78 -2.89 0.1447 2465
 2467 2 47.92 79.46 -2.75 0.1447 2466
 2468 2 48.06 80.8 -2.76 0.342 2467
 2469 2 48.46 81.7 -2.83 0.1447 2468
 2470 2 5.59 1.59 -0.87 0.4378 2399
 2471 2 6.19 3.2 -0.87 0.109 2470
 2472 2 6.57 4.03 -0.11 0.2405 2471
 2473 2 6.98 4.72 -0.11 0.2104 2472
 2474 2 7.17 5.59 -0.11 0.2104 2473
 2475 2 7.22 6.68 -0.11 0.2104 2474
 2476 2 6.89 7.69 0.05 0.2104 2475
 2477 2 6.15 8.85 0.44 0.342 2476
 2478 2 5.88 9.78 0.79 0.2104 2477
 2479 2 5.39 11.42 1.83 0.2104 2478
 2480 2 5.58 12.06 2.59 0.2104 2479
 2481 2 5.62 12.59 2.59 0.2104 2480
 2482 2 5.78 12.97 2.99 0.2104 2481
 2483 2 6.11 13.86 3.4 0.2104 2482
 2484 2 5.88 14.29 3.76 0.2104 2483
 2485 2 5.77 14.55 3.76 0.2104 2484
 2486 2 5.67 14.82 3.76 0.2104 2485
 2487 2 5.43 15.38 3.76 0.2104 2486
 2488 2 5.35 15.91 3.76 0.2104 2487
 2489 2 4.89 16.87 4.57 0.2762 2488
 2490 2 4.81 17.54 4.57 0.2762 2489
 2491 2 4.25 18.64 4.94 0.2104 2490
 2492 2 4 18.92 4.94 0.2104 2491
 2493 2 3.9 19.18 4.94 0.2104 2492
 2494 2 3.67 19.61 4.94 0.2104 2493
 2495 2 3.68 19.87 4.94 0.2104 2494
 2496 2 3.71 20.13 5.32 0.2104 2495
 2497 2 3.74 20.52 5.32 0.2104 2496
 2498 2 3.77 20.91 5.32 0.2104 2497
 2499 2 3.69 21.57 5.73 0.2104 2498
 2500 2 3.46 22.12 6.11 0.2104 2499
 2501 2 2.87 22.83 6.11 0.2104 2500
 2502 2 2.37 23.26 6.5 0.2104 2501
 2503 2 2.02 23.68 6.5 0.2104 2502
 2504 2 1.77 23.97 6.5 0.2104 2503
 2505 2 1.42 24.52 6.88 0.2104 2504
 2506 2 1.08 25.34 7.28 0.2104 2505
 2507 2 1.17 26.52 7.69 0.342 2506
 2508 2 1.14 27.71 7.69 0.2104 2507
 2509 2 1.06 28.25 7.69 0.2104 2508
 2510 2 1.07 28.51 8.06 0.2104 2509
 2511 2 0.97 28.78 8.06 0.2104 2510
 2512 2 0.74 29.2 8.06 0.2104 2511
 2513 2 0.51 29.61 8.06 0.2104 2512
 2514 2 0.53 29.87 8.46 0.2104 2513
 2515 2 0.16 30.17 8.82 0.2104 2514
 2516 2 -0.13 30.87 8.85 0.2104 2515
 2517 2 -0.47 31.59 8.9 0.2104 2516
 2518 2 -0.98 32.59 9.03 0.2104 2517
 2519 2 -1.63 33.9 9.06 0.2104 2518
 2520 2 -1.85 34.77 8.9 0.2104 2519
 2521 2 -1.54 35.81 9.9 0.2104 2520
 2522 2 -1.46 36.93 10.06 0.2104 2521
 2523 2 -1.52 37.77 10.31 0.2104 2522
 2524 2 -1.51 38.96 10.53 0.2104 2523
 2525 2 -1.53 39.97 10.77 0.2104 2524
 2526 2 -1.5 41.24 10.93 0.2104 2525
 2527 2 -1.73 42.31 11 0.2104 2526
 2528 2 -1.9 43.32 11 0.2104 2527
 2529 2 -2.09 44.29 11 0.2104 2528
 2530 2 -2.62 45.51 12.1 0.2104 2529
 2531 2 -2.88 46.67 12.35 0.2104 2530
 2532 2 -3.15 47.7 12.57 0.2104 2531
 2533 2 -3.57 48.62 12.68 0.2104 2532
 2534 2 -3.99 49.38 12.68 0.2104 2533
 2535 2 -4.73 50.61 14.03 0.2104 2534
 2536 2 -5.62 51.63 14.31 0.2104 2535
 2537 2 -6.41 52.67 14.65 0.2104 2536
 2538 2 -6.57 53.43 14.97 0.2104 2537
 2539 2 -6.55 54.31 15.31 0.2104 2538
 2540 2 -6.71 55.51 15.69 0.2104 2539
 2541 2 -6.94 56.45 15.98 0.2104 2540
 2542 2 -7.25 57.53 16.2 0.2104 2541
 2543 2 -7.58 58.52 16.32 0.2104 2542
 2544 2 -8.19 59.71 16.47 0.2104 2543
 2545 2 -8.63 60.67 16.6 0.2104 2544
 2546 2 -9 62.07 16.65 0.2104 2545
 2547 2 -9.36 63.64 16.64 0.2104 2546
 2548 2 -9.86 64.64 16.64 0.2104 2547
 2549 2 -10.39 65.52 16.64 0.2104 2548
 2550 2 -10.8 66.23 16.64 0.2104 2549
 2551 2 -11.23 67.35 17.62 0.2104 2550
 2552 2 -11.45 68.37 17.93 0.2104 2551
 2553 2 -11.37 69.34 18.4 0.2104 2552
 2554 2 -11.17 70.24 18.71 0.2104 2553
 2555 2 -10.66 71.12 18.98 0.2104 2554
 2556 2 -10.11 72 19.1 0.2104 2555
 2557 2 -9.55 72.87 19.15 0.2104 2556
 2558 2 -8.09 0.9 -4.28 0.6577 2159
 2559 2 -9.52 1.26 -4.28 0.6577 2558
 2560 2 -10.41 1.6 -4.69 0.7892 2559
 2561 2 -11.29 2.07 -5.07 0.6577 2560
 2562 2 -12.04 2.66 -5.07 0.5261 2561
 2563 2 -13.03 3.4 -5.07 0.5261 2562
 2564 2 -14.03 4.26 -5.48 0.5261 2563
 2565 2 -14.64 4.71 -5.48 0.5261 2564
 2566 2 -15.4 5.29 -5.86 0.5261 2565
 2567 2 -16.78 6.19 -6.23 0.5261 2566
 2568 2 -17.9 6.95 -6.63 0.5261 2567
 2569 2 -18.8 7.28 -6.63 0.3946 2568
 2570 2 -19.56 7.61 -6.63 0.3946 2569
 2571 2 -20.33 7.93 -7.03 0.3946 2570
 2572 2 -20.85 8.1 -7.03 0.3946 2571
 2573 2 -21.35 8.41 -7.03 0.3946 2572
 2574 2 -21.86 8.59 -7.03 0.3946 2573
 2575 2 -22.52 8.64 -7.42 0.2631 2574
 2576 2 -22.9 8.8 -7.42 0.2631 2575
 2577 2 -23.28 9.09 -7.42 0.2631 2576
 2578 2 -23.66 9.25 -7.42 0.2631 2577
 2579 2 -24.04 9.42 -7.82 0.2631 2578
 2580 2 -24.43 9.45 -7.82 0.2631 2579
 2581 2 -24.94 9.75 -7.82 0.2631 2580
 2582 2 -25.32 9.91 -7.82 0.2631 2581
 2583 2 -26.1 10.11 -7.42 0.2631 2582
 2584 2 -26.73 10.42 -7.42 0.2631 2583
 2585 2 -27.12 10.45 -7.42 0.2631 2584
 2586 2 -27.89 10.78 -7.42 0.2631 2585
 2587 2 -28.4 11.09 -7.42 0.2631 2586
 2588 2 -28.91 11.38 -7.42 0.2631 2587
 2589 2 -29.28 11.55 -7.42 0.2631 2588
 2590 2 -29.93 11.73 -7.42 0.2631 2589
 2591 2 -30.31 11.89 -7.42 0.2631 2590
 2592 2 -30.94 12.21 -7.42 0.2631 2591
 2593 2 -31.48 12.25 -7.42 0.3946 2592
 2594 2 -32.36 12.72 -7.82 0.2631 2593
 2595 2 -32.72 13.01 -7.82 0.2631 2594
 2596 2 -33.24 13.31 -7.82 0.2631 2595
 2597 2 -33.74 13.63 -7.82 0.2631 2596
 2598 2 -34.36 14.06 -7.82 0.2631 2597
 2599 2 -34.86 14.36 -7.42 0.2631 2598
 2600 2 -35.36 14.66 -7.42 0.2631 2599
 2601 2 -35.87 14.98 -7.42 0.2631 2600
 2602 2 -36.63 15.42 -7.42 0.2631 2601
 2603 2 -37 15.6 -7.42 0.2631 2602
 2604 2 -37.4 15.76 -7.42 0.2631 2603
 2605 2 -37.77 15.92 -7.42 0.2631 2604
 2606 2 -38.29 16.22 -7.03 0.2631 2605
 2607 2 -38.66 16.38 -7.03 0.2631 2606
 2608 2 -39.17 16.7 -7.03 0.2631 2607
 2609 2 -39.68 16.87 -7.03 0.1315 2608
 2610 2 -40.32 17.04 -7.03 0.2631 2609
 2611 2 -40.57 17.33 -7.03 0.2631 2610
 2612 2 -40.96 17.36 -7.03 0.2631 2611
 2613 2 -41.35 17.39 -7.03 0.2631 2612
 2614 2 -41.87 17.43 -7.42 0.2631 2613
 2615 2 -42.4 17.48 -7.42 0.2631 2614
 2616 2 -43.3 17.81 -7.82 0.2631 2615
 2617 2 -44.18 18.28 -7.82 0.1315 2616
 2618 2 -44.31 18.28 -7.82 0.1315 2617
 2619 2 -45.08 18.61 -7.82 0.2631 2618
 2620 2 -45.47 18.64 -7.82 0.2631 2619
 2621 2 -45.98 18.95 -8.18 0.1315 2620
 2622 2 -46.23 19.09 -8.18 0.1315 2621
 2623 2 -46.59 19.51 -8.18 0.2631 2622
 2624 2 -47.07 20.08 -8.18 0.2631 2623
 2625 2 -47.57 20.51 -8.18 0.2631 2624
 2626 2 -47.94 20.8 -8.18 0.2631 2625
 2627 2 -48.19 21.09 -8.18 0.2631 2626
 2628 2 -48.43 21.24 -8.18 0.1315 2627
 2629 2 -49.04 21.95 -8.18 0.2631 2628
 2630 2 -49.4 22.37 -8.56 0.2631 2629
 2631 2 -50.03 22.83 -8.56 0.2631 2630
 2632 2 -50.39 23.11 -8.97 0.2631 2631
 2633 2 -51.14 23.83 -8.97 0.2631 2632
 2634 2 -51.63 24.13 -8.97 0.2631 2633
 2635 2 -51.74 24.4 -9.35 0.2631 2634
 2636 2 -51.97 24.83 -9.35 0.2631 2635
 2637 2 -52.46 25.38 -9.35 0.2631 2636
 2638 2 -52.7 25.67 -9.35 0.2631 2637
 2639 2 -53.07 26.09 -9.35 0.2631 2638
 2640 2 -53.31 26.25 -9.35 0.1315 2639
 2641 2 -53.68 26.68 -9.35 0.2631 2640
 2642 2 -53.79 26.95 -9.75 0.2631 2641
 2643 2 -54.25 27.65 -9.75 0.2631 2642
 2644 2 -54.49 28.19 -9.75 0.3946 2643
 2645 2 -53.91 29.2 -9.35 0.06577 2644
 2646 2 -53.64 30.36 -9.75 0.2631 2645
 2647 2 -53.35 30.88 -9.75 0.1447 2646
 2648 2 -53.31 31.39 -9.35 0.1447 2647
 2649 2 -53.26 31.92 -9.35 0.1447 2648
 2650 2 -53.09 32.42 -9.35 0.1447 2649
 2651 2 -53.05 32.95 -9.35 0.1447 2650
 2652 2 -52.88 33.35 -8.97 0.1447 2651
 2653 2 -52.85 33.73 -8.97 0.1447 2652
 2654 2 -52.82 34.13 -8.97 0.1447 2653
 2655 2 -52.79 34.52 -8.97 0.1447 2654
 2656 2 -52.33 35.28 -8.97 0.1447 2655
 2657 2 -52.16 35.79 -8.97 0.1447 2656
 2658 2 -52 36.17 -8.97 0.1447 2657
 2659 2 -51.83 36.55 -8.97 0.1447 2658
 2660 2 -51.53 37.06 -8.97 0.1447 2659
 2661 2 -51.24 37.42 -8.56 0.1447 2660
 2662 2 -50.95 37.67 -8.56 0.1447 2661
 2663 2 -50.67 37.91 -8.56 0.1447 2662
 2664 2 -50.65 38.17 -8.18 0.1447 2663
 2665 2 -50.64 38.31 -8.18 0.1447 2664
 2666 2 -50.49 38.56 -8.18 0.1447 2665
 2667 2 -50.32 39.08 -8.56 0.1447 2666
 2668 2 -50.16 39.46 -8.18 0.1447 2667
 2669 2 -49.99 39.97 -8.56 0.1447 2668
 2670 2 -48.63 40.38 -7.82 0.1315 2669
 2671 2 -48.22 40.62 -7.42 0.1315 2670
 2672 2 -47.66 40.97 -7.03 0.1315 2671
 2673 2 -46.96 41.45 -6.63 0.1315 2672
 2674 2 -46.42 41.66 -6.63 0.1315 2673
 2675 2 -45.98 42.15 -6.23 0.1315 2674
 2676 2 -45.46 42.11 -5.86 0.1315 2675
 2677 2 -44.94 41.95 -5.86 0.1973 2676
 2678 2 -44.19 41.49 -5.48 0.1447 2677
 2679 2 -43.95 41.21 -5.07 0.1447 2678
 2680 2 -43.32 40.89 -4.69 0.1447 2679
 2681 2 -42.94 40.6 -4.69 0.2104 2680
 2682 2 -43.06 41.44 -4.69 0.07892 2681
 2683 2 -42.47 42.93 -3.51 0.2762 2682
 2684 2 -41.92 43.57 -3.14 0.07892 2683
 2685 2 -41.45 43.28 -2.75 0.1447 2684
 2686 2 -41.1 42.72 -1.96 0.07892 2685
 2687 2 -40.63 42.7 -1.96 0.07892 2686
 2688 2 -40.5 43.36 -1.96 0.07892 2687
 2689 2 -40.95 43.77 -1.96 0.07892 2688
 2690 2 -40.64 44.26 -1.96 0.07892 2689
 2691 2 -40.24 44.88 -1.96 0.07892 2690
 2692 2 -38.47 45.22 -0.79 0.1447 2691
 2693 2 -38.84 45.5 0 0.1447 2692
 2694 2 -37.43 47.68 1.91 0.1973 2693
 2695 2 -36.94 48.28 2.72 0.07965 2694
 2696 2 -36.41 48.66 2.72 0.07965 2695
 2697 2 -35.94 49.13 3.08 0.2769 2696
 2698 2 -35.48 49.33 3.89 0.1454 2697
 2699 2 -35.01 49.8 3.89 0.1454 2698
 2700 2 -34.97 50.41 4.26 0.1454 2699
 2701 2 -34.92 51 4.26 0.1454 2700
 2702 2 -35.23 51.39 5.05 0.3427 2701
 2703 2 -34.89 51.98 5.05 0.2112 2702
 2704 2 -34.6 52.27 5.44 0.1454 2703
 2705 2 -34.3 52.56 5.44 0.07965 2704
 2706 2 -34.04 52.82 5.44 0.07965 2705
 2707 2 -33.64 53.07 5.44 0.07965 2706
 2708 2 -33.35 53.08 5.44 0.1454 2707
 2709 2 -32.85 53.07 5.44 0.1454 2708
 2710 2 -32.5 53.12 5.44 0.1454 2709
 2711 2 -32.37 53.46 5.44 0.1454 2710
 2712 2 -32.27 53.92 5.82 0.07965 2711
 2713 2 -32 54.21 6.21 0.1454 2712
 2714 2 -31.65 54.28 6.21 0.1454 2713
 2715 2 -31.45 54.41 6.61 0.1454 2714
 2716 2 -31.33 54.72 6.61 0.1454 2715
 2717 2 -31.24 54.88 6.61 0.07965 2716
 2718 2 -31.06 55.11 6.61 0.07965 2717
 2719 2 -30.84 55.32 7.01 0.07965 2718
 2720 2 -30.48 55.6 7.01 0.07965 2719
 2721 2 -30.23 55.68 7.01 0.07965 2720
 2722 2 -30.06 56 7.38 0.07965 2721
 2723 2 -30 56.28 7.38 0.07965 2722
 2724 2 -29.75 56.7 7.78 0.07965 2723
 2725 2 -29.53 56.98 7.78 0.07965 2724
 2726 2 -29.24 57.17 8.14 0.07965 2725
 2727 2 -29.02 57.17 8.14 0.07965 2726
 2728 2 -28.84 57.3 8.14 0.07965 2727
 2729 2 -28.68 57.55 8.14 0.07965 2728
 2730 2 -28.4 57.73 8.14 0.07965 2729
 2731 2 -28.2 57.67 8.14 0.07965 2730
 2732 2 -27.92 57.75 8.14 0.07965 2731
 2733 2 -27.57 57.88 9.31 0.07965 2732
 2734 2 -27.03 57.97 9.31 0.07965 2733
 2735 2 -26.68 58.06 9.31 0.2112 2734
 2736 2 -26.17 58.2 9.31 0.2112 2735
 2737 2 -25.73 58.24 9.72 0.1454 2736
 2738 2 -25.35 58.5 9.72 0.2112 2737
 2739 2 -25.39 58.34 10.89 0.4085 2738
 2740 2 -24.88 58.78 11.68 0.1454 2739
 2741 2 -24.58 59.07 11.3 0.1454 2740
 2742 2 -24.38 59.32 11.3 0.1454 2741
 2743 2 -24.12 59.63 11.3 0.07965 2742
 2744 2 -23.87 59.84 11.3 0.07965 2743
 2745 2 -23.6 60.02 11.3 0.07965 2744
 2746 2 -23.25 60.07 11.3 0.07965 2745
 2747 2 -23.02 60.05 12.06 0.07965 2746
 2748 2 -22.85 60.46 12.06 0.07965 2747
 2749 2 -22.6 60.77 12.06 0.07965 2748
 2750 2 -22.42 61.18 12.06 0.1202 2749
 2751 2 -22.31 61.59 12.06 0.2518 2750
 2752 2 -22.3 61.83 13.22 0.2518 2751
 2753 2 -22.41 62.26 13.22 0.06577 2752
 2754 2 -22.42 62.63 14.01 0.06577 2753
 2755 2 -22.29 63.12 14.01 0.06577 2754
 2756 2 -22.08 63.34 14.01 0.06577 2755
 2757 2 -21.52 63.4 14.8 0.1569 2756
 2758 2 -21.24 62.89 14.39 0.2884 2757
 2759 2 -20.14 63.46 14.72 0.1528 2758
 2760 2 -20.59 64.42 14.52 0.1886 2759
 2761 2 -19.43 65.78 14.39 0.09682 2760
 2762 2 -18.3 66.6 14.39 0.09682 2761
 2763 2 -17.06 67.43 14.52 0.09682 2762
 2764 2 -16.52 67.53 14.8 0.1626 2763
 2765 2 -15.88 69.05 15.06 0.05702 2764
 2766 2 -15.41 69.81 15.18 0.08299 2765
 2767 2 -14.67 70.95 15.31 0.2405 2766
 2768 2 -14.45 71.98 15.46 0.109 2767
 2769 2 -14.23 73.02 15.59 0.0432 2768
 2770 2 -14.26 74.35 15.59 0.0432 2769
 2771 2 -14.72 75.18 15.59 0.05072 2770
 2772 2 -15.88 77.11 15.59 0.2631 2771
 2773 2 -15.6 66.67 14.8 0.3599 2764
 2774 2 -25 57.02 8.93 0.2112 2735
 2775 2 -42.64 40.21 -4.61 0.1447 2681
 2776 2 -41.79 39.3 -4.4 0.1447 2775
 2777 2 -41.28 38.79 -4.32 0.1447 2776
 2778 2 -40.79 38.27 -4.25 0.1447 2777
 2779 2 -40.35 37.69 -4.19 0.1447 2778
 2780 2 -39.96 37.2 -4.13 0.1447 2779
 2781 2 -39.41 36.47 -4.07 0.3288 2780
 2782 2 -39.04 35.89 -3.48 0.2769 2781
 2783 2 -38.42 35.18 -3.16 0.1202 2782
 2784 2 -37.55 34.63 -2.83 0.1447 2783
 2785 2 -37.1 34.33 -2.73 0.1447 2784
 2786 2 -36.61 33.99 -2.64 0.1447 2785
 2787 2 -36.11 33.54 -2.5 0.1447 2786
 2788 2 -35.63 33.11 -2.43 0.1447 2787
 2789 2 -35.17 32.69 -2.39 0.1447 2788
 2790 2 -34.35 32.52 -2.06 0.1447 2789
 2791 2 -33.58 32.32 -2.06 0.1447 2790
 2792 2 -32.99 31.73 -2.06 0.2762 2791
 2793 2 -32.91 30.99 -1.46 0.1447 2792
 2794 2 -32.69 30.21 -1.46 0.1447 2793
 2795 2 -32.49 29.51 -1.46 0.1447 2794
 2796 2 -31.81 28.45 -1.25 0.1447 2795
 2797 2 -31.23 27.65 -1.23 0.1447 2796
 2798 2 -30.61 27.2 -1.19 0.1447 2797
 2799 2 -29.77 26.44 -1.19 0.1447 2798
 2800 2 -29.34 26.02 -1.19 0.1447 2799
 2801 2 -28.92 25.59 -1.19 0.2762 2800
 2802 2 -28.68 24.99 -1.19 0.1447 2801
 2803 2 -28.45 24.24 -1.19 0.1447 2802
 2804 2 -28.31 23.74 -1.27 0.1447 2803
 2805 2 -28.27 23.16 -1.33 0.1447 2804
 2806 2 -28.23 22.31 -1.37 0.1447 2805
 2807 2 -28.23 21.5 -1.33 0.1447 2806
 2808 2 -28.27 20.96 -1.29 0.1447 2807
 2809 2 -28.31 20.53 -1.35 0.1447 2808
 2810 2 -28.3 19.99 -1.37 0.1447 2809
 2811 2 -28.31 19.47 -1.39 0.1447 2810
 2812 2 -28.19 18.7 -1.39 0.1447 2811
 2813 2 -28.12 18.22 -1.39 0.1447 2812
 2814 2 -27.95 17.3 -1.54 0.1447 2813
 2815 2 -27.82 16.63 -1.54 0.1447 2814
 2816 2 -27.74 16.04 -1.54 0.1447 2815
 2817 2 -27.7 15.51 -1.6 0.1447 2816
 2818 2 -27.6 14.52 -1.71 0.2104 2817
 2819 2 -27.28 13.78 -1.75 0.1447 2818
 2820 2 -26.94 12.72 -1.75 0.1447 2819
 2821 2 -26.67 11.94 -1.64 0.1447 2820
 2822 2 -26.37 11.15 -1.6 0.1447 2821
 2823 2 -26.18 10.61 -1.54 0.3946 2822
 2824 2 -26.7 9.83 -2.33 0.1973 2823
 2825 2 -27.05 9.41 -2.33 0.1973 2824
 2826 2 -27.43 8.32 -1.83 0.1529 2825
 2827 2 -27.68 7.35 -1.79 0.1447 2826
 2828 2 -27.84 6.56 -1.77 0.1447 2827
 2829 2 -27.87 5.46 -1.64 0.1447 2828
 2830 2 -27.91 4.41 -1.58 0.1447 2829
 2831 2 -28.03 3.16 -1.48 0.1447 2830
 2832 2 -28.08 2.55 -1.5 0.1447 2831
 2833 2 -28.13 1.98 -1.5 0.342 2832
 2834 2 -28.34 1.19 -1.5 0.1118 2833
 2835 2 -28.67 0.42 -1.5 0.1447 2834
 2836 2 -28.95 -0.46 -1.5 0.1447 2835
 2837 2 -29.45 -1.83 -1.48 0.2104 2836
 2838 2 -29.72 -2.87 -1.44 0.1447 2837
 2839 2 -30.2 -4.06 -1.39 0.1447 2838
 2840 2 -30.86 -5.06 -1.54 0.342 2839
 2841 2 -31.97 -5.64 -1.44 0.1447 2840
 2842 2 -32.64 -5.97 -1.29 0.1447 2841
 2843 2 -33.11 -6.86 -0.93 0.2104 2842
 2844 2 -34.12 -7.84 -0.27 0.1447 2843
 2845 2 -34.69 -8.45 -0.14 0.1447 2844
 2846 2 -35.52 -8.92 0 0.1447 2845
 2847 2 -36.33 -9.25 0 0.1447 2846
 2848 2 -36.91 -9.73 0 0.1447 2847
 2849 2 -37.61 -10.19 0 0.1447 2848
 2850 2 -39.4 -11.24 0 0.1447 2849
 2851 2 -40.37 -11.83 0 0.1447 2850
 2852 2 -41 -12.3 -0.2 0.1447 2851
 2853 2 -42.34 -13.39 -0.66 0.1447 2852
 2854 2 -42.64 -13.89 -0.73 0.2104 2853
 2855 2 -43.21 -13.77 -1.54 0.07892 2854
 2856 2 -43.94 -13.96 -1.54 0.1447 2855
 2857 2 -42.68 -14.42 -0.79 0.1447 2854
 2858 2 -42.3 -16.22 -0.79 0.342 2857
 2859 2 -43.41 -16.87 -0.79 0.1447 2858
 2860 2 -43.9 -18.01 -0.79 0.1447 2859
 2861 2 -43.62 -19.49 -0.79 0.342 2860
 2862 2 -44.24 -19.76 -0.79 0.1447 2861
 2863 2 -45.47 -21.18 -0.66 0.1447 2862
 2864 2 -46.06 -22.07 -0.4 0.1447 2863
 2865 2 -46.66 -22.94 -0.14 0.1447 2864
 2866 2 -47.34 -23.15 0 0.1447 2865
 2867 2 -47.9 -23.63 0 0.1447 2866
 2868 2 -48.38 -24.65 -0.14 0.1447 2867
 2869 2 -48.96 -25.39 -0.4 0.1447 2868
 2870 2 -49.43 -26.28 -0.66 0.1447 2869
 2871 2 -50.01 -26.89 -0.79 0.1447 2870
 2872 2 -50.69 -27.24 -0.79 0.1447 2871
 2873 2 -51.48 -27.18 -0.79 0.1447 2872
 2874 2 -52.71 -26.88 -0.79 0.342 2873
 2875 2 -53.84 -26.2 -0.1 0.1447 2874
 2876 2 -54.65 -25.56 -0.05 0.1447 2875
 2877 2 -55.47 -24.71 0 0.1447 2876
 2878 2 -56.06 -23.96 -0.02 0.1447 2877
 2879 2 -56.46 -23.53 0.37 0.2104 2878
 2880 2 -56.88 -22.99 0.76 0.2104 2879
 2881 2 -57.46 -22.49 1.91 0.1447 2880
 2882 2 -58.16 -21.45 1.91 0.1447 2881
 2883 2 -57.87 -20.68 1.91 0.1447 2882
 2884 2 -58.44 -20.01 1.91 0.1447 2883
 2885 2 -59.57 -19.77 1.91 0.1447 2884
 2886 2 -60.78 -19.33 1.91 0.1447 2885
 2887 2 -61.54 -18.73 1.91 0.1447 2886
 2888 2 -62.08 -17.89 2.98 0.1447 2887
 2889 2 -62.7 -17.08 3.08 0.2762 2888
 2890 2 -28.31 26.37 -0.37 0.2104 2801
 2891 2 -27.93 25.99 -0.33 0.1447 2890
 2892 2 -27.62 25.35 -0.28 0.1447 2891
 2893 2 -27.11 24.48 -0.25 0.1447 2892
 2894 2 -25.96 25.23 0 0.2762 2893
 2895 2 -26.84 23.48 -0.4 0.1447 2893
 2896 2 -26.62 22.81 -0.43 0.1447 2895
 2897 2 -26.42 22.04 -0.5 0.1447 2896
 2898 2 -26.24 21.51 -0.62 0.1447 2897
 2899 2 -26.03 20.96 -0.69 0.1447 2898
 2900 2 -25.74 20.43 -0.75 0.1447 2899
 2901 2 -25.43 19.93 -0.75 0.1447 2900
 2902 2 -25.13 19.45 -0.4 0.1447 2901
 2903 2 -24.6 18.92 -0.4 0.1447 2902
 2904 2 -24.09 18.29 -0.4 0.1447 2903
 2905 2 -23.46 17.33 -0.4 0.1447 2904
 2906 2 -22.68 16.4 -0.34 0.1447 2905
 2907 2 -22.33 16.05 -0.31 0.1447 2906
 2908 2 -21.76 15.44 -0.23 0.1447 2907
 2909 2 -20.84 14.31 -0.1 0.2104 2908
 2910 2 -20.3 13.52 -0.02 0.1447 2909
 2911 2 -19.34 12.57 0.1 0.1447 2910
 2912 2 -18.73 12.15 0.07 0.1447 2911
 2913 2 -18.29 11.55 0.02 0.1447 2912
 2914 2 -17.85 11 0 0.1447 2913
 2915 2 -17.5 10.4 0 0.1447 2914
 2916 2 -17.15 9.84 0 0.1447 2915
 2917 2 -16.74 8.99 0 0.1447 2916
 2918 2 -16.43 7.94 0 0.342 2917
 2919 2 -16.04 7.6 0.07 0.2104 2918
 2920 2 -15.4 7.32 0.37 0.1447 2919
 2921 2 -15.1 6.97 0.37 0.1447 2920
 2922 2 -14.73 6.57 0.37 0.1447 2921
 2923 2 -14.37 6.06 0.37 0.1447 2922
 2924 2 -14.05 5.4 0.37 0.1447 2923
 2925 2 -13.48 4.36 0.37 0.1447 2924
 2926 2 -12.91 3.53 0.37 0.1447 2925
 2927 2 -12.63 2.39 0.37 0.1447 2926
 2928 2 -12.5 1.73 0.37 0.1447 2927
 2929 2 -12.22 1.42 0.37 0.1447 2928
 2930 2 -11.95 0.81 0.31 0.1447 2929
 2931 2 -11.72 0.03 0.25 0.1447 2930
 2932 2 -11.46 -0.59 0.37 0.1447 2931
 2933 2 -11.38 -0.86 0.37 0.1447 2932
 2934 2 -11.14 -1.39 0.37 0.1447 2933
 2935 2 -10.87 -1.9 0.37 0.1447 2934
 2936 2 -10.35 -2.69 0.37 0.1447 2935
 2937 2 -10.04 -3.29 0.37 0.1447 2936
 2938 2 -9.95 -3.87 0.37 0.1447 2937
 2939 2 -9.84 -4.63 0.37 0.1447 2938
 2940 2 -9.63 -5.25 0.37 0.1447 2939
 2941 2 -9.46 -5.79 0.37 0.1447 2940
 2942 2 -9.27 -6.21 0.37 0.1447 2941
 2943 2 -8.87 -7.23 0.37 0.1447 2942
 2944 2 -8.76 -8.27 0.37 0.1447 2943
 2945 2 -8.74 -8.97 0.37 0.1447 2944
 2946 2 -8.77 -9.92 0.37 0.4378 2945
 2947 2 -8.43 -12.02 0.62 0.1447 2946
 2948 2 -8.13 -12.95 0.4 0.1447 2947
 2949 2 -8.02 -13.7 0.4 0.1447 2948
 2950 2 -7.79 -14.24 0.46 0.1447 2949
 2951 2 -7.53 -14.74 0.6 0.1447 2950
 2952 2 -7.14 -15.44 0.69 0.1447 2951
 2953 2 -6.75 -16.05 0.81 0.1447 2952
 2954 2 -5.96 -17.02 0.97 0.3184 2953
 2955 2 -5.23 -17.6 1.11 0.1447 2954
 2956 2 -4.51 -18.08 1.14 0.1447 2955
 2957 2 -3.77 -18.55 1.14 0.1447 2956
 2958 2 -3.09 -19.15 1.16 0.1447 2957
 2959 2 -2.4 -19.94 1.27 0.1447 2958
 2960 2 -1.99 -20.68 1.48 0.1447 2959
 2961 2 -1.34 -21.44 1.71 0.1447 2960
 2962 2 -0.34 -22.14 1.85 0.1447 2961
 2963 2 0.57 -22.68 1.9 0.1447 2962
 2964 2 1.83 -23.31 1.87 0.1447 2963
 2965 2 2.55 -23.68 1.82 0.1447 2964
 2966 2 3.16 -24 1.53 0.4085 2965
 2967 2 3.92 -24.74 1.39 0.1272 2966
 2968 2 4.79 -25.62 1.14 0.3063 2967
 2969 2 5.7 -25.91 1.28 0.1447 2968
 2970 2 6.73 -26.38 1.32 0.1447 2969
 2971 2 7.74 -26.86 1.33 0.1447 2970
 2972 2 8.6 -27.32 1.32 0.1447 2971
 2973 2 9.87 -27.9 1.25 0.1447 2972
 2974 2 11.18 -28.54 1.19 0.1447 2973
 2975 2 12.62 -29.31 1.14 0.1447 2974
 2976 2 13.5 -29.82 1.14 0.1447 2975
 2977 2 14.6 -30.27 1.14 0.1447 2976
 2978 2 16.54 -30.85 1.14 0.4085 2977
 2979 2 17.27 -31.57 1.28 0.1511 2978
 2980 2 18 -32.42 1.53 0.1626 2979
 2981 2 18.98 -33.29 1.53 0.1626 2980
 2982 2 20.61 -34.34 1.53 0.2941 2981
 2983 2 21.3 -34.14 1.53 0.1447 2982
 2984 2 22.22 -34.08 1.39 0.1447 2983
 2985 2 23 -34.27 1.28 0.1447 2984
 2986 2 24.02 -34.62 1.14 0.2762 2985
 2987 2 24.66 -34.94 1.28 0.1447 2986
 2988 2 25.55 -35.4 1.39 0.1447 2987
 2989 2 26.42 -36.13 1.53 0.1447 2988
 2990 2 27.3 -36.59 1.53 0.1447 2989
 2991 2 28.3 -37.2 1.53 0.1447 2990
 2992 2 29.54 -38.36 1.66 0.1447 2991
 2993 2 30.53 -39.1 1.82 0.1447 2992
 2994 2 31.27 -39.81 1.91 0.1447 2993
 2995 2 31.34 -40.79 2.28 0.1447 2994
 2996 2 31.4 -41.34 2.39 0.1447 2995
 2997 2 31.36 -41.95 2.55 0.1447 2996
 2998 2 31.19 -42.49 2.79 0.1447 2997
 2999 2 30.83 -43.03 2.99 0.1447 2998
 3000 2 30.34 -43.78 3.08 0.1447 2999
 3001 2 29.89 -44.56 3.08 0.1447 3000
 3002 2 29.63 -45.18 3.08 0.1447 3001
 3003 2 29.31 -46.2 3.17 0.1447 3002
 3004 2 29.25 -46.89 3.29 0.1447 3003
 3005 2 29.13 -47.43 3.4 0.1447 3004
 3006 2 28.95 -47.93 3.44 0.1447 3005
 3007 2 28.46 -48.89 3.38 0.1447 3006
 3008 2 28.17 -49.46 3.31 0.342 3007
 3009 2 28.13 -50.08 3.35 0.1447 3008
 3010 2 28.08 -50.63 3.49 0.1447 3009
 3011 2 27.97 -51.42 3.69 0.2762 3010
 3012 2 27.28 -52.14 3.85 0.07892 3011
 3013 2 27.22 -53.31 3.89 0.07892 3012
 3014 2 28.3 -52.76 3.89 0.2762 3013
 3015 2 21.06 -35.18 1.53 0.1447 2982
 3016 2 21.48 -35.78 1.53 0.1447 3015
 3017 2 21.89 -36.36 1.53 0.1447 3016
 3018 2 22.35 -36.9 1.57 0.1447 3017
 3019 2 22.87 -37.57 1.57 0.1447 3018
 3020 2 23.41 -38.15 1.58 0.1447 3019
 3021 2 23.9 -38.7 1.58 0.1447 3020
 3022 2 24.27 -39.12 1.58 0.1447 3021
 3023 2 -50.06 40.63 -8.56 0.1447 2669
 3024 2 -50.04 40.9 -8.56 0.1447 3023
 3025 2 -50.03 41.03 -8.18 0.1447 3024
 3026 2 -50.01 41.29 -8.18 0.1447 3025
 3027 2 -49.99 41.55 -7.82 0.1447 3026
 3028 2 -49.79 42.46 -7.82 0.1447 3027
 3029 2 -49.61 43.1 -7.82 0.1447 3028
 3030 2 -49.44 43.36 -7.42 0.1447 3029
 3031 2 -48.6 44.07 -7.03 0.1447 3030
 3032 2 -48.45 44.21 -7.03 0.1447 3031
 3033 2 -48.42 44.6 -7.03 0.1315 3032
 3034 2 -48.4 44.98 -7.03 0.1315 3033
 3035 2 -48.49 45.4 -7.03 0.1315 3034
 3036 2 -48.6 45.67 -7.03 0.1315 3035
 3037 2 -48.55 46.32 -7.03 0.1315 3036
 3038 2 -48.54 46.45 -7.03 0.1315 3037
 3039 2 -48.51 46.85 -7.42 0.1315 3038
 3040 2 -48.19 47.47 -6.23 0.1315 3039
 3041 2 -48.17 47.75 -5.86 0.1315 3040
 3042 2 -48.29 48.01 -6.23 0.1315 3041
 3043 2 -48.25 48.4 -6.23 0.1973 3042
 3044 2 -48.08 48.92 -5.86 0.1315 3043
 3045 2 -48.07 49.05 -5.86 0.1315 3044
 3046 2 -48.16 49.59 -5.48 0.1315 3045
 3047 2 -48 49.97 -5.48 0.1315 3046
 3048 2 -47.7 50.48 -5.48 0.1315 3047
 3049 2 -47.65 51.01 -5.48 0.1315 3048
 3050 2 -47.49 51.38 -5.07 0.1315 3049
 3051 2 -47.48 51.64 -5.07 0.1315 3050
 3052 2 -47.45 51.91 -5.07 0.1315 3051
 3053 2 -47.56 52.18 -4.69 0.1315 3052
 3054 2 -47.4 52.56 -4.69 0.1315 3053
 3055 2 -47.51 52.84 -4.28 0.1315 3054
 3056 2 -47.49 53.1 -4.28 0.1315 3055
 3057 2 -47.17 53.74 -3.9 0.06577 3056
 3058 2 -47.02 54.11 -3.9 0.07892 3057
 3059 2 -46.98 54.51 -3.9 0.1315 3058
 3060 2 -46.94 55.03 -3.9 0.1315 3059
 3061 2 -46.9 55.56 -3.9 0.1315 3060
 3062 2 -47 55.95 -3.9 0.1315 3061
 3063 2 -46.98 56.22 -3.9 0.1315 3062
 3064 2 -47.08 56.62 -3.9 0.1315 3063
 3065 2 -47.05 56.88 -3.9 0.1315 3064
 3066 2 -47.04 57.15 -3.9 0.1315 3065
 3067 2 -46.88 57.41 -3.9 0.1315 3066
 3068 2 -46.98 57.81 -3.51 0.1315 3067
 3069 2 -46.94 58.34 -3.51 0.1315 3068
 3070 2 -47.02 59 -3.51 0.3288 3069
 3071 2 -47.26 59.28 -3.14 0.3288 3070
 3072 2 -49.06 57.35 0.17 0.372 3071
 3073 2 -50.08 59.08 0.43 0.1447 3072
 3074 2 -50.81 60.16 0.43 0.1447 3073
 3075 2 -51.57 61.42 0.43 0.1447 3074
 3076 2 -52.25 62.76 0.46 0.1447 3075
 3077 2 -52.64 64.19 0.6 0.1447 3076
 3078 2 -52.96 65.45 0.85 0.1447 3077
 3079 2 -53.4 66.67 1.12 0.1447 3078
 3080 2 -53.69 67.49 1.37 0.1447 3079
 3081 2 -54.17 68.59 1.5 0.1447 3080
 3082 2 -54.67 69.76 1.57 0.1447 3081
 3083 2 -55.38 71.67 1.91 0.1447 3082
 3084 2 -55.79 73.15 1.91 0.2762 3083
 3085 2 -55.69 74.46 2.21 0.1447 3084
 3086 2 -56.37 77.42 2.46 0.1447 3085
 3087 2 -57.11 78.13 2.82 0.1447 3086
 3088 2 -57.57 80.55 3.08 0.1447 3087
 3089 2 -58.61 82.48 3.08 0.1447 3088
 3090 2 -59.09 84.62 3.49 0.1447 3089
 3091 2 -59.8 85.75 4.01 0.2762 3090
 3092 2 -60.11 86.82 4.53 0.1447 3091
 3093 2 -61.07 88.08 4.65 0.1447 3092
 3094 2 -62.11 89.89 4.65 0.1447 3093
 3095 2 -63.09 91.29 5.17 0.1447 3094
 3096 2 -63.85 92.36 5.26 0.1447 3095
 3097 2 -64.57 93.36 5.36 0.1447 3096
 3098 2 -65.36 94.31 5.4 0.1447 3097
 3099 2 -66.66 95.33 5.76 0.1447 3098
 3100 2 -67.61 96.08 5.82 0.1447 3099
 3101 2 -68.38 96.76 5.98 0.1447 3100
 3102 2 -69.3 97.82 6.21 0.1447 3101
 3103 2 -70.04 98.81 6.32 0.1447 3102
 3104 2 -71.62 100.99 6.82 0.1447 3103
 3105 2 -73.03 102.99 6.84 0.1447 3104
 3106 2 -74.15 104.99 6.84 0.1447 3105
 3107 2 -75 106.49 6.84 0.1447 3106
 3108 2 -75.36 107.69 6.86 0.1447 3107
 3109 2 -76.41 109.59 7.92 0.1447 3108
 3110 2 -77.13 111.19 8.02 0.1447 3109
 3111 2 -77.69 112.59 8.06 0.1447 3110
 3112 2 -78.16 113.59 8.06 0.1447 3111
 3113 2 -78.62 114.29 8.06 0.1447 3112
 3114 2 -79.18 115.19 8.56 0.1447 3113
 3115 2 -79.57 115.99 8.72 0.1447 3114
 3116 2 -79.92 116.59 8.89 0.1447 3115
 3117 2 -80.26 117.19 8.97 0.1447 3116
 3118 2 -80.73 117.89 8.97 0.1447 3117
 3119 2 -81.24 118.69 8.93 0.1447 3118
 3120 2 -81.75 119.39 8.85 0.1447 3119
 3121 2 -82.27 120.09 8.68 0.1447 3120
 3122 2 -82.78 120.69 8.56 0.1447 3121
 3123 2 -83.18 121.19 8.47 0.1447 3122
 3124 2 -83.92 122.69 9.01 0.1447 3123
 3125 2 -84.73 123.49 9.22 0.1447 3124
 3126 2 -85.67 124.09 9.43 0.1447 3125
 3127 2 -86.57 124.89 9.51 0.1447 3126
 3128 2 -47.35 59.69 -3.14 0.1973 3071
 3129 2 -47.42 60.49 -2.75 0.06577 3128
 3130 2 -46.86 60.96 -2.33 0.1315 3129
 3131 2 -46.69 61.48 -2.33 0.1315 3130
 3132 2 -46.4 61.98 -1.96 0.1315 3131
 3133 2 -46.2 62.62 -1.54 0.1447 3132
 3134 2 -46.17 63.02 -1.19 0.1447 3133
 3135 2 -46.13 63.54 -1.19 0.1447 3134
 3136 2 -45.97 63.93 -1.19 0.1447 3135
 3137 2 -45.92 64.45 -1.19 0.1447 3136
 3138 2 -46.01 65.12 -0.79 0.1447 3137
 3139 2 -46.48 65.82 -0.4 0.1447 3138
 3140 2 -46.71 66.22 -0.4 0.1447 3139
 3141 2 -46.92 66.91 0 0.1447 3140
 3142 2 -47.14 67.45 0.37 0.07892 3141
 3143 2 -46.91 68.07 0.37 0.07892 3142
 3144 2 -46.23 68.4 0.37 0.342 3143
 3145 2 -45.38 69.68 1.91 0.3946 3144
 3146 2 -45.48 69.96 2.3 0.1315 3145
 3147 2 -45.47 70.22 2.3 0.1315 3146
 3148 2 -45.44 70.48 2.3 0.1315 3147
 3149 2 -45.42 70.75 2.3 0.1315 3148
 3150 2 -45.38 71.26 2.3 0.1973 3149
 3151 2 -45.36 71.53 2.72 0.1973 3150
 3152 2 -44.93 72.02 3.08 0.1315 3151
 3153 2 -44.87 72.68 3.49 0.1315 3152
 3154 2 -44.83 73.21 3.89 0.1973 3153
 3155 2 -45.2 73.5 3.89 0.1315 3154
 3156 2 -44.9 75.5 4.26 0.06577 3155
 3157 2 -43.39 77.47 4.65 0.1973 3156
 3158 2 -43.13 77.77 5.05 0.2631 3157
 3159 2 -45.46 73.78 4.26 0.1315 3155
 3160 2 -45.93 74.35 4.65 0.2631 3159
 3161 2 -46.4 74.03 4.65 0.06577 3160
 3162 2 -46.81 72.21 4.65 0.1973 3161
 3163 2 -45.91 74.61 4.65 0.2631 3160
 3164 2 -45.89 74.87 5.05 0.2631 3163
 3165 2 -46 75.15 5.05 0.1315 3164
 3166 2 -45.94 75.93 5.44 0.06577 3165
 3167 2 -45.35 76.69 5.44 0.06577 3166
 3168 2 -44.94 76.91 5.44 0.06577 3167
 3169 2 -44.39 77.13 5.44 0.06577 3168
 3170 2 -44.35 77.66 5.82 0.06577 3169
 3171 2 -44.32 78.05 5.82 0.06577 3170
 3172 2 -44.27 78.7 5.82 0.2631 3171
 3173 2 -44.5 79.12 6.21 0.2631 3172
 3174 2 -44.33 79.63 6.21 0.1315 3173
 3175 2 -44.03 80 6.61 0.1315 3174
 3176 2 -43.1 80.07 7.01 0.1447 3175
 3177 2 -42.71 80.03 7.01 0.1447 3176
 3178 2 -42.41 80.4 7.01 0.1447 3177
 3179 2 -42.26 80.64 7.38 0.1447 3178
 3180 2 -42.24 80.79 7.38 0.1447 3179
 3181 2 -41.84 81.01 7.01 0.1447 3180
 3182 2 -41.67 81.54 7.38 0.1447 3181
 3183 2 -41.65 81.8 7.38 0.07892 3182
 3184 2 -41.45 82.7 7.78 0.07892 3183
 3185 2 -41.27 83.08 7.78 0.07892 3184
 3186 2 -40.83 83.71 7.78 0.07892 3185
 3187 2 -40.64 84.48 7.78 0.07892 3186
 3188 2 -38.59 85.51 8.14 0.07892 3187
 3189 2 -38.3 85.62 8.14 0.07892 3188
 3190 2 -37.9 85.72 8.14 0.07892 3189
 3191 2 -37.76 85.97 8.14 0.07892 3190
 3192 2 -37.19 86.33 8.56 0.07892 3191
 3193 2 -36.78 86.56 8.56 0.07892 3192
 3194 2 -36.77 86.82 8.93 0.07892 3193
 3195 2 -36.16 87.69 8.93 0.2104 3194
 3196 2 -35.88 87.93 8.93 0.2104 3195
 3197 2 -35.21 88.01 8.56 0.07892 3196
 3198 2 -34.65 88.37 8.93 0.07892 3197
 3199 2 -33.82 88.82 8.93 0.07892 3198
 3200 2 -33.41 89.05 8.93 0.07892 3199
 3201 2 -32.85 89.55 8.56 0.07892 3200
 3202 2 -32.68 90.05 8.93 0.07892 3201
 3203 2 -32.65 90.31 9.31 0.07892 3202
 3204 2 -32.48 90.82 9.31 0.07892 3203
 3205 2 -32.22 90.94 9.72 0.07892 3204
 3206 2 -31.79 91.17 9.31 0.07892 3205
 3207 2 -31.37 91.53 9.31 0.1447 3206
 3208 2 -31.21 91.92 9.31 0.2104 3207
 3209 2 -31.19 92.18 9.72 0.2104 3208
 3210 2 -31 92.83 9.72 0.1447 3209
 3211 2 -30.8 93.73 10.1 0.07892 3210
 3212 2 -30.5 94.23 10.1 0.07892 3211
 3213 2 -30.34 94.62 10.1 0.07892 3212
 3214 2 -30.05 94.86 10.51 0.07892 3213
 3215 2 -29.64 94.96 10.51 0.07892 3214
 3216 2 -29.38 95.06 10.1 0.07892 3215
 3217 2 -28.95 95.43 10.51 0.07892 3216
 3218 2 -28.29 95.38 10.51 0.07892 3217
 3219 2 -27.62 95.58 10.89 0.1447 3218
 3220 2 -26.68 94.86 10.89 0.07892 3219
 3221 2 -26.27 94.43 10.89 0.1447 3220
 3222 2 -27.56 96.25 10.89 0.07892 3219
 3223 2 -27.3 97.12 10.89 0.07892 3222
 3224 2 -26.57 97.56 10.89 0.07892 3223
 3225 2 -26.49 98.71 10.89 0.2762 3224
 3226 2 -26.31 97.19 10.89 0.07892 3224
 3227 2 -26.06 96.67 10.89 0.2104 3226
 3228 2 -41.23 81.12 7.38 0.07892 3182
 3229 2 -41.09 80.74 8.56 0.2762 3228
 3230 2 -40.2 80.95 9.72 0.342 3229
 3231 2 -40.39 80.06 12.31 0.07892 3230
 3232 2 -41.2 80.26 11.81 0.342 3231
 3233 2 -42.01 80.45 11.3 0.342 3232
 3234 2 -42.39 79.54 11.3 0.07892 3233
 3235 2 -42.78 78.51 11.3 0.07892 3234
 3236 2 -42.98 77.46 11.3 0.07892 3235
 3237 2 -43.09 76.38 11.3 0.07892 3236
 3238 2 -42.81 75.66 11.3 0.07892 3237
 3239 2 -41.95 75.29 11.3 0.07892 3238
 3240 2 -40.32 75.15 11.8 0.07892 3239
 3241 2 -39.38 75.61 12.06 0.2104 3240
 3242 2 -39.54 79.6 12.43 0.06577 3232
 3243 2 -38.15 79.3 12.43 0.1973 3242
 3244 2 -40.19 80.42 12.51 0.07892 3231
 3245 2 -39.97 80.78 12.67 0.07892 3244
 3246 2 -39.75 81.06 13.67 0.07892 3245
 3247 2 -39.33 81.64 13.67 0.07892 3246
 3248 2 -38.91 81.45 14.39 0.07892 3247
 3249 2 -37.33 81.32 14.52 0.07892 3248
 3250 2 -36.37 81.77 14.67 0.07892 3249
 3251 2 -35.71 81.71 14.92 0.07892 3250
 3252 2 -34.91 81.92 15.06 0.07892 3251
 3253 2 -33.94 82.5 15.31 0.07892 3252
 3254 2 -33.41 84.04 15.59 0.2769 3253
 3255 2 -32.28 84.28 16.17 0.3063 3254
 3256 2 -47.85 47.61 -5.48 0.06577 3041
 3257 2 -47.18 48.13 -5.48 0.06577 3256
 3258 2 -46.64 47.15 -5.07 0.06577 3257
 3259 2 -46.89 46.03 -4.28 0.06577 3258
 3260 2 -47.29 45.12 -3.9 0.1315 3259
 3261 2 -48.19 44.69 -3.51 0.06577 3260
 3262 2 -49.1 44.18 -3.14 0.2631 3261
 3263 2 -49.51 44.29 -2.75 0.1315 3262
 3264 2 -49.9 44.32 -2.75 0.1315 3263
 3265 2 -50.03 44.33 -2.75 0.1315 3264
 3266 2 -50.16 44.34 -2.75 0.1315 3265
 3267 2 -50.41 44.36 -2.75 0.1315 3266
 3268 2 -50.84 44.13 -2.75 0.1315 3267
 3269 2 -51.24 43.9 -2.33 0.1315 3268
 3270 2 -51.53 43.79 -2.33 0.1315 3269
 3271 2 -51.81 43.54 -1.96 0.1315 3270
 3272 2 -52.07 43.43 -1.96 0.1315 3271
 3273 2 -52.64 43.08 -1.19 0.3288 3272
 3274 2 -52.91 42.91 -0.79 0.2631 3273
 3275 2 -53.2 42.72 -0.4 0.2631 3274
 3276 2 -53.26 42.47 0 0.4604 3275
 3277 2 -54.29 43.17 -1.19 0.1315 3274
 3278 2 -53.2 42.28 -1.96 0.06577 3273
 3279 2 -53.32 41.28 -1.96 0.06577 3278
 3280 2 -53.73 40.99 -1.96 0.2631 3279
 3281 2 -49.55 42.32 -2.94 0.09865 3262
 3282 2 -49.71 40.72 -2.75 0.06577 3281
 3283 2 -49.4 39.8 -2.75 0.3946 3282
 3284 2 -49.06 41.67 1.14 0.3946 3283
 3285 2 -50.13 42.71 0.37 0.1315 3284
 3286 2 -50.56 42.61 0.37 0.1315 3285
 3287 2 -50.99 42.62 0.37 0.1315 3286
 3288 2 -51.36 42.57 0.37 0.06577 3287
 3289 2 -51.62 42.26 0.37 0.06577 3288
 3290 2 -51.87 41.98 0.37 0.06577 3289
 3291 2 -52.18 41.83 0.37 0.1315 3290
 3292 2 -52.52 41.81 0.37 0.1315 3291
 3293 2 -53.28 42.17 0.37 0.5261 3292
 3294 2 -53.64 41.69 0.37 0.1973 3293
 3295 2 -53.91 41.39 0.37 0.06577 3294
 3296 2 -54.38 41.12 0.37 0.06577 3295
 3297 2 -54.79 40.88 0.37 0.1315 3296
 3298 2 -54.94 40.63 0.37 0.1315 3297
 3299 2 -55.1 40.38 0.37 0.1315 3298
 3300 2 -55.39 40 0.37 0.1315 3299
 3301 2 -55.68 39.64 0.37 0.1315 3300
 3302 2 -56.13 39.01 0.37 0.1315 3301
 3303 2 -56.31 38.49 0.76 0.1315 3302
 3304 2 -56.47 38.11 0.76 0.1315 3303
 3305 2 -56.51 37.46 0.76 0.1315 3304
 3306 2 -56.8 37.08 1.14 0.2631 3305
 3307 2 -56.36 36.65 1.14 0.2631 3306
 3308 2 -55.94 36.15 1.14 0.2631 3307
 3309 2 -57.34 37.13 1.14 0.1315 3306
 3310 2 -57.85 37.3 1.14 0.1315 3309
 3311 2 -58.37 37.34 1.14 0.1315 3310
 3312 2 -58.9 37.38 1.14 0.1315 3311
 3313 2 -59.81 37.45 1.53 0.3288 3312
 3314 2 -60.58 37.78 1.53 0.06577 3313
 3315 2 -60.95 38.07 1.53 0.06577 3314
 3316 2 -61.47 38.24 1.53 0.1447 3315
 3317 2 -62.12 38.29 1.53 0.1315 3316
 3318 2 -62.64 38.33 1.91 0.1315 3317
 3319 2 -63.17 38.37 2.3 0.1973 3318
 3320 2 -63.43 38.39 1.91 0.2631 3319
 3321 2 -64.22 38.46 2.3 0.1315 3320
 3322 2 -64.48 38.48 2.3 0.1447 3321
 3323 2 -64.88 38.51 2.3 0.1447 3322
 3324 2 -65.14 38.53 2.3 0.1447 3323
 3325 2 -65.4 38.55 2.3 0.1447 3324
 3326 2 -65.67 38.57 2.72 0.1447 3325
 3327 2 -66.07 38.47 2.72 0.1447 3326
 3328 2 -66.34 38.37 2.72 0.1447 3327
 3329 2 -67.01 38.15 3.08 0.2762 3328
 3330 2 -66.78 37.58 3.08 0.06577 3329
 3331 2 -66.82 37.08 3.08 0.06577 3330
 3332 2 -66.84 36.48 3.08 0.1973 3331
 3333 2 -67.66 38.34 3.49 0.1447 3329
 3334 2 -68.17 38.64 3.49 0.1447 3333
 3335 2 -68.77 38.88 3.89 0.07892 3334
 3336 2 -69.31 38.93 3.89 0.07892 3335
 3337 2 -69.85 38.45 4.26 0.07892 3336
 3338 2 -70.3 38.29 4.65 0.1447 3337
 3339 2 -70.71 38.32 4.65 0.2104 3338
 3340 2 -71.45 38.78 5.44 0.07892 3339
 3341 2 -71.97 38.94 5.44 0.07892 3340
 3342 2 -72.32 39.38 5.44 0.07892 3341
 3343 2 -72.72 39.41 5.44 0.07892 3342
 3344 2 -72.97 39.55 5.44 0.07892 3343
 3345 2 -73.36 39.71 5.44 0.07892 3344
 3346 2 -73.99 40.03 5.82 0.1447 3345
 3347 2 -74.63 40.21 6.21 0.1447 3346
 3348 2 -75.4 40.54 6.61 0.1315 3347
 3349 2 -75.91 40.84 6.61 0.1315 3348
 3350 2 -76.55 41.02 6.61 0.1315 3349
 3351 2 -76.82 41.05 7.01 0.1315 3350
 3352 2 -76.95 41.05 7.01 0.1315 3351
 3353 2 -77.47 41.09 7.01 0.1315 3352
 3354 2 -77.84 40.74 7.38 0.1973 3353
 3355 2 -78.37 40.33 7.38 0.3288 3354
 3356 2 -78.84 40.93 7.38 0.06577 3355
 3357 2 -78.86 42.07 7.38 0.3288 3356
 3358 2 -78.63 40.08 7.38 0.1973 3355
 3359 2 -79.06 39.61 7.38 0.1315 3358
 3360 2 -79.31 39.33 7.38 0.06577 3359
 3361 2 -79.54 38.98 7.38 0.06577 3360
 3362 2 -80.03 38.79 7.38 0.06577 3361
 3363 2 -80.45 38.43 7.78 0.1315 3362
 3364 2 -80.98 38.34 8.14 0.1315 3363
 3365 2 -81.5 38.51 8.14 0.1315 3364
 3366 2 -82.02 38.56 8.56 0.1315 3365
 3367 2 -82.54 38.6 8.56 0.1315 3366
 3368 2 -83.08 38.64 8.56 0.1315 3367
 3369 2 -83.74 38.69 8.56 0.1315 3368
 3370 2 -84.52 38.75 8.93 0.2631 3369
 3371 2 -84.87 38.4 9.31 0.1973 3370
 3372 2 -85.13 37.75 9.72 0.06577 3371
 3373 2 -85.42 37.24 9.31 0.1315 3372
 3374 2 -85.84 37.01 9.72 0.1447 3373
 3375 2 -86.53 36.67 10.1 0.1447 3374
 3376 2 -87.2 36.46 9.72 0.1447 3375
 3377 2 -87.74 36.37 10.1 0.1447 3376
 3378 2 -88.14 36.4 10.1 0.1447 3377
 3379 2 -88.34 36.52 10.51 0.1447 3378
 3380 2 -88.56 36.66 10.51 0.1315 3379
 3381 2 -89.03 36.86 10.51 0.1315 3380
 3382 2 -89.41 36.9 10.51 0.1315 3381
 3383 2 -89.94 36.94 10.51 0.1315 3382
 3384 2 -90.34 36.84 10.51 0.1315 3383
 3385 2 -90.6 36.86 10.89 0.1315 3384
 3386 2 -91 36.89 10.89 0.1315 3385
 3387 2 -91.39 36.92 11.3 0.1447 3386
 3388 2 -91.79 36.95 11.3 0.1447 3387
 3389 2 -92.17 36.98 11.68 0.1447 3388
 3390 2 -92.44 37.01 11.68 0.1447 3389
 3391 2 -92.96 37.05 11.3 0.1447 3390
 3392 2 -93.24 36.94 11.68 0.1447 3391
 3393 2 -93.64 36.84 11.68 0.1315 3392
 3394 2 -94.18 36.76 11.68 0.1315 3393
 3395 2 -94.72 36.53 11.68 0.1315 3394
 3396 2 -95 36.29 11.68 0.1315 3395
 3397 2 -95.27 36.18 12.06 0.1315 3396
 3398 2 -95.56 35.94 12.06 0.1315 3397
 3399 2 -95.84 35.69 12.06 0.1315 3398
 3400 2 -96.13 35.46 12.06 0.1315 3399
 3401 2 -96.27 35.33 12.43 0.1315 3400
 3402 2 -96.68 35.1 12.43 0.1315 3401
 3403 2 -97.09 35 12.43 0.1315 3402
 3404 2 -97.45 35.3 12.43 0.1315 3403
 3405 2 -97.83 35.62 12.55 0.2959 3404
 3406 2 -98.47 35.71 12.64 0.1315 3405
 3407 2 -99.01 35.78 12.75 0.09865 3406
 3408 2 -99.4 35.84 12.84 0.1315 3407
 3409 2 -99.45 36.3 12.84 0.2631 3408
 3410 2 -94.94 35.91 16.67 0.2104 3409
 3411 2 -95.82 35.53 16.67 0.1447 3410
 3412 2 -96.69 34.95 15.59 0.2104 3411
 3413 2 -96.97 35.25 15.59 0.07892 3412
 3414 2 -97.51 35.34 15.59 0.07892 3413
 3415 2 -98.3 35.37 15.59 0.07892 3414
 3416 2 -98.98 35.22 15.59 0.07892 3415
 3417 2 -99.68 35.32 15.59 0.07892 3416
 3418 2 -100.6 35.36 15.59 0.07892 3417
 3419 2 -101.9 35.25 15.47 0.07892 3418
 3420 2 -102.8 35.58 15.31 0.2104 3419
 3421 2 -103.6 35.33 15.31 0.07892 3420
 3422 2 -104.5 35.32 15.18 0.07892 3421
 3423 2 -104.6 35.08 15.18 0.07892 3422
 3424 2 -105 34.87 14.77 0.07892 3423
 3425 2 -105.3 34.65 14.13 0.07892 3424
 3426 2 -105.6 34.28 14.01 0.1447 3425
 3427 2 -99.8 35.74 12.84 0.06577 3408
 3428 2 -100.1 35.79 12.84 0.06577 3427
 3429 2 -100.4 35.78 12.84 0.06577 3428
 3430 2 -100.6 35.72 12.84 0.06577 3429
 3431 2 -100.8 35.49 12.84 0.06577 3430
 3432 2 -101.1 35.35 12.84 0.06577 3431
 3433 2 -101.4 35.16 12.84 0.06577 3432
 3434 2 -101.7 35.03 12.84 0.06577 3433
 3435 2 -102.1 34.8 12.84 0.1973 3434
 3436 2 -102.7 34.57 12.84 0.2631 3435
 3437 2 -103.2 34.57 12.84 0.06577 3436
 3438 2 -103.7 34.35 13.22 0.1447 3437
 3439 2 -104 33.84 13.63 0.1447 3438
 3440 2 -104.2 33.46 13.63 0.1447 3439
 3441 2 -104.3 33.34 13.63 0.1447 3440
 3442 2 -104.6 33.36 13.63 0.1447 3441
 3443 2 -104.8 33.24 14.01 0.1447 3442
 3444 2 -105.1 33.36 14.01 0.1447 3443
 3445 2 -105.7 33.58 14.01 0.1447 3444
 3446 2 -106 33.76 14.01 0.1447 3445
 3447 2 -106.9 33.36 14 0.1447 3446
 3448 2 -107.8 32.99 14.06 0.1447 3447
 3449 2 -108.5 32.53 14.17 0.1447 3448
 3450 2 -109.2 32.35 14.21 0.1447 3449
 3451 2 -110.3 32.76 14.35 0.1447 3450
 3452 2 -111.3 32.66 15.27 0.07892 3451
 3453 2 -111.7 32.08 15.43 0.1447 3452
 3454 2 -111.9 31.51 15.43 0.1447 3453
 3455 2 -112 30.91 16.37 0.2104 3454
 3456 2 -112.9 31.31 17.01 0.1447 3455
 3457 2 -114.3 30.97 17.01 0.1447 3456
 3458 2 -114.9 31.04 17.01 0.1447 3457
 3459 2 -116 30.77 17.68 0.1447 3458
 3460 2 -116.7 30.54 17.68 0.1447 3459
 3461 2 -117.3 30.31 17.62 0.1447 3460
 3462 2 -118 30.07 17.51 0.1447 3461
 3463 2 -118.7 29.92 17.42 0.1447 3462
 3464 2 -119.1 29.96 17.37 0.1447 3463
 3465 2 -47.12 44.49 -7.03 0.1315 3033
 3466 2 -46.03 44.79 -6.63 0.1447 3465
 3467 2 -46.17 44.81 -7.03 0.1447 3466
 3468 2 -45.2 45.12 -6.63 0.1447 3467
 3469 2 -44.63 45.34 -6.63 0.1447 3468
 3470 2 -44.2 45.3 -6.63 0.1447 3469
 3471 2 -44.54 45.34 -7.03 0.1447 3470
 3472 2 -43.62 45.27 -7.03 0.1447 3471
 3473 2 -43.22 45.23 -7.03 0.1447 3472
 3474 2 -42.84 45.2 -7.03 0.1447 3473
 3475 2 -42.58 45.18 -7.03 0.1447 3474
 3476 2 -42.31 45.16 -6.63 0.1447 3475
 3477 2 -42.18 45.15 -6.63 0.1447 3476
 3478 2 -41.91 45.26 -6.63 0.1447 3477
 3479 2 -41.64 45.24 -6.23 0.1447 3478
 3480 2 -40.99 45.18 -6.23 0.1447 3479
 3481 2 -40.45 45.29 -5.86 0.1447 3480
 3482 2 -40.18 45.52 -5.86 0.1447 3481
 3483 2 -39.89 45.63 -5.86 0.1447 3482
 3484 2 -39.62 45.74 -5.48 0.1447 3483
 3485 2 -39.36 45.72 -5.48 0.1447 3484
 3486 2 -39.08 45.83 -5.48 0.1447 3485
 3487 2 -38.82 45.81 -5.48 0.1447 3486
 3488 2 -38.57 45.79 -5.48 0.1447 3487
 3489 2 -38.31 45.76 -5.48 0.1447 3488
 3490 2 -38.05 45.62 -5.48 0.1447 3489
 3491 2 -37.81 45.47 -5.07 0.1447 3490
 3492 2 -37.55 45.32 -5.07 0.1447 3491
 3493 2 -37.28 45.3 -5.07 0.1447 3492
 3494 2 -37.04 45.14 -5.07 0.1315 3493
 3495 2 -36.91 45.14 -4.69 0.1315 3494
 3496 2 -36.78 45.13 -4.69 0.1315 3495
 3497 2 -36.65 45.11 -4.69 0.1315 3496
 3498 2 -36.38 45.1 -4.28 0.1315 3497
 3499 2 -36.12 45.07 -4.28 0.1315 3498
 3500 2 -35.87 44.92 -4.28 0.1315 3499
 3501 2 -35.47 44.89 -4.28 0.1315 3500
 3502 2 -35.08 44.86 -4.28 0.1315 3501
 3503 2 -34.81 44.84 -3.9 0.1315 3502
 3504 2 -34.15 44.92 -3.51 0.1315 3503
 3505 2 -33.68 45.8 -3.51 0.06577 3504
 3506 2 -33.4 46.04 -3.51 0.06577 3505
 3507 2 -32.75 45.86 -3.51 0.06577 3506
 3508 2 -32.54 45.31 -3.14 0.1315 3507
 3509 2 -32.32 44.77 -3.14 0.1315 3508
 3510 2 -32.08 44.35 -3.14 0.1315 3509
 3511 2 -31.74 43.8 -2.75 0.1315 3510
 3512 2 -31.24 43.36 -2.75 0.1315 3511
 3513 2 -30.78 42.53 -1.96 0.1315 3512
 3514 2 -31.94 42.75 -1.54 0.06577 3513
 3515 2 -32.74 42.82 -1.54 0.06577 3514
 3516 2 -33.5 43.15 -0.79 0.2631 3515
 3517 2 -33.98 43.71 -0.4 0.1315 3516
 3518 2 -34.22 43.99 0 0.1315 3517
 3519 2 -34.6 44.29 0 0.3288 3518
 3520 2 -35.52 44.24 0.37 0.06577 3519
 3521 2 -36.03 44.53 0.37 0.06577 3520
 3522 2 -36.41 44.7 0.37 0.06577 3521
 3523 2 -36.81 44.73 0.37 0.06577 3522
 3524 2 -37.05 45.01 0.76 0.1315 3523
 3525 2 -37.43 45.17 0.76 0.1315 3524
 3526 2 -37.66 45.59 0.76 0.1315 3525
 3527 2 -37.63 45.98 1.14 0.1315 3526
 3528 2 -37.86 46.39 1.53 0.1315 3527
 3529 2 -38.12 46.55 1.53 0.1315 3528
 3530 2 -38.22 46.96 1.91 0.2631 3529
 3531 2 -38.57 47.37 2.3 0.06577 3530
 3532 2 -38.52 48.03 2.72 0.06577 3531
 3533 2 -38.83 48.98 2.72 0.06577 3532
 3534 2 -39.59 49.44 3.08 0.06577 3533
 3535 2 -39.54 50.09 3.08 0.06577 3534
 3536 2 -39.88 50.91 3.49 0.06577 3535
 3537 2 -40.09 51.46 3.89 0.2631 3536
 3538 2 -40.48 51.75 4.65 0.3288 3537
 3539 2 -41.24 51.79 4.65 0.06577 3538
 3540 2 -42 51.4 5.05 0.2631 3539
 3541 2 -40.7 52.16 5.05 0.1973 3538
 3542 2 -40.79 52.57 5.05 0.07892 3541
 3543 2 -40.76 52.95 5.05 0.07892 3542
 3544 2 -40.72 53.48 5.05 0.07892 3543
 3545 2 -40.7 53.74 5.05 0.07892 3544
 3546 2 -40.69 54.01 4.65 0.07892 3545
 3547 2 -40.66 54.4 4.65 0.07892 3546
 3548 2 -40.62 54.79 4.65 0.07892 3547
 3549 2 -40.59 55.19 5.05 0.07892 3548
 3550 2 -40.7 55.45 5.05 0.07892 3549
 3551 2 -40.8 55.86 5.05 0.07892 3550
 3552 2 -41.28 56.43 5.05 0.07892 3551
 3553 2 -41.24 57.08 5.05 0.07892 3552
 3554 2 -42.72 57.54 5.44 0.2104 3553
 3555 2 -40.93 57.59 5.44 0.06577 3553
 3556 2 -40.75 58.24 5.44 0.3946 3555
 3557 2 -40.54 59.15 6.21 0.07892 3556
 3558 2 -40.1 59.64 6.61 0.07892 3557
 3559 2 -39.66 60.26 7.01 0.1447 3558
 3560 2 -39.62 60.65 7.38 0.1447 3559
 3561 2 -39.59 61.18 7.78 0.1447 3560
 3562 2 -39.32 61.29 7.78 0.1447 3561
 3563 2 -39.16 61.67 8.14 0.1447 3562
 3564 2 -38.87 61.92 8.56 0.07892 3563
 3565 2 -38.44 62.28 8.56 0.1447 3564
 3566 2 -38.92 62.96 8.93 0.1447 3565
 3567 2 -39.27 63.53 9.31 0.1447 3566
 3568 2 -39.51 63.81 9.72 0.07892 3567
 3569 2 -39.87 64.24 9.72 0.07892 3568
 3570 2 -40.62 64.82 10.1 0.2631 3569
 3571 2 -41.34 64.88 10.43 0.3722 3570
 3572 2 -42.5 64.84 10.51 0.07892 3571
 3573 2 -43.31 64.73 10.51 0.07892 3572
 3574 2 -43.89 64.72 10.51 0.07892 3573
 3575 2 -44.32 64.73 10.51 0.07892 3574
 3576 2 -44.85 64.71 10.51 0.07892 3575
 3577 2 -45.38 64.72 10.51 0.07892 3576
 3578 2 -45.89 64.71 10.51 0.07892 3577
 3579 2 -46.41 64.75 10.51 0.07892 3578
 3580 2 -46.94 64.7 10.51 0.07892 3579
 3581 2 -47.5 64.57 10.55 0.07892 3580
 3582 2 -48.06 64.27 10.6 0.07892 3581
 3583 2 -48.88 63.81 10.77 0.07892 3582
 3584 2 -49.91 63.95 10.89 0.07892 3583
 3585 2 -50.89 64.16 10.85 0.07892 3584
 3586 2 -51.6 64.45 10.68 0.07892 3585
 3587 2 -51.98 64.61 10.6 0.07892 3586
 3588 2 -53.06 64.85 11.6 0.07892 3587
 3589 2 -54.41 65.56 11.85 0.07892 3588
 3590 2 -55.67 65.27 12.1 0.2762 3589
 3591 2 -56.21 65.04 12.14 0.2104 3590
 3592 2 -56.94 64.94 12.14 0.2104 3591
 3593 2 -57.97 64.91 12.14 0.1447 3592
 3594 2 -58.38 64.89 12.43 0.1315 3593
 3595 2 -58.78 64.76 12.43 0.1315 3594
 3596 2 -59.11 64.63 12.43 0.1315 3595
 3597 2 -59.51 64.34 12.43 0.1315 3596
 3598 2 -60.01 64.02 12.43 0.1315 3597
 3599 2 -60.58 63.81 12.43 0.1315 3598
 3600 2 -61.38 63.67 12.43 0.1315 3599
 3601 2 -62.23 63.51 12.84 0.1447 3600
 3602 2 -62.5 63.4 12.84 0.1447 3601
 3603 2 -63.03 63.44 12.84 0.1447 3602
 3604 2 -63.54 63.48 12.84 0.1447 3603
 3605 2 -64.05 63.79 12.84 0.1447 3604
 3606 2 -64.31 63.8 12.84 0.1447 3605
 3607 2 -64.84 63.85 12.84 0.1447 3606
 3608 2 -64.97 63.86 12.84 0.1447 3607
 3609 2 -65.63 63.91 13.22 0.1447 3608
 3610 2 -66.15 64.08 12.84 0.1447 3609
 3611 2 -66.39 64.23 13.22 0.1447 3610
 3612 2 -66.65 64.25 12.84 0.1447 3611
 3613 2 -66.9 64.4 13.22 0.1447 3612
 3614 2 -68.41 65.44 13.22 0.1447 3613
 3615 2 -68.66 65.6 13.22 0.1447 3614
 3616 2 -69.18 65.64 13.22 0.1447 3615
 3617 2 -69.58 65.67 13.22 0.1447 3616
 3618 2 -70.09 65.85 13.22 0.1447 3617
 3619 2 -70.73 66.03 13.22 0.1447 3618
 3620 2 -71.26 66.2 12.84 0.1447 3619
 3621 2 -71.65 66.23 12.84 0.1447 3620
 3622 2 -72.52 66.83 13.22 0.1447 3621
 3623 2 -72.8 66.71 12.84 0.1447 3622
 3624 2 -73.2 66.61 12.84 0.1447 3623
 3625 2 -73.99 66.68 13.22 0.1447 3624
 3626 2 -74.51 66.72 13.22 0.1447 3625
 3627 2 -75.59 66.42 13.63 0.2104 3626
 3628 2 -76.38 66.48 14.39 0.1447 3627
 3629 2 -77.16 66.67 14.39 0.1447 3628
 3630 2 -77.42 66.69 14.8 0.2762 3629
 3631 2 -77.94 66.73 14.8 0.1447 3630
 3632 2 -78.73 66.66 15.18 0.1447 3631
 3633 2 -79.52 66.72 15.59 0.1447 3632
 3634 2 -79.86 65.83 15.59 0.1447 3633
 3635 2 -81.09 65.27 15.59 0.1447 3634
 3636 2 -81.76 65.19 15.59 0.1447 3635
 3637 2 -82.17 64.96 15.59 0.1447 3636
 3638 2 -82.72 64.6 15.97 0.1447 3637
 3639 2 -83.52 64.53 15.97 0.1447 3638
 3640 2 -83.91 64.69 15.97 0.2762 3639
 3641 2 -84.29 64.86 15.97 0.4077 3640
 3642 2 -84.91 64.86 15.97 0.2104 3641
 3643 2 -85.85 64.55 16.95 0.1447 3642
 3644 2 -86.81 64.63 17.18 0.1447 3643
 3645 2 -87.78 64.66 17.39 0.1447 3644
 3646 2 -88.7 64.69 17.42 0.1447 3645
 3647 2 -89.36 64.62 17.42 0.1447 3646
 3648 2 -89.86 64.57 17.42 0.1447 3647
 3649 2 -90.52 64.73 17.87 0.1447 3648
 3650 2 -91.49 65 17.97 0.1447 3649
 3651 2 -92.19 65.19 17.92 0.07892 3650
 3652 2 -92.73 65.42 17.85 0.07892 3651
 3653 2 -41.55 66.35 11.3 0.1315 3570
 3654 2 -42.06 66.65 11.68 0.1315 3653
 3655 2 -42.26 67.33 12.06 0.07892 3654
 3656 2 -42.24 67.59 12.43 0.07892 3655
 3657 2 -42.95 68.77 12.84 0.07892 3656
 3658 2 -43.67 69.69 13.22 0.07892 3657
 3659 2 -43.77 70.09 13.22 0.07892 3658
 3660 2 -43.98 70.63 13.63 0.07892 3659
 3661 2 -44.19 71.3 14.01 0.07892 3660
 3662 2 -44.44 72 14.5 0.1447 3661
 3663 2 -44.76 72.54 14.96 0.2762 3662
 3664 2 -45.12 73.4 15.14 0.07892 3663
 3665 2 -45.34 74.12 15.25 0.07892 3664
 3666 2 -45.43 74.62 15.35 0.07892 3665
 3667 2 -45.53 75.44 15.5 0.07892 3666
 3668 2 -45.65 76.22 15.59 0.07892 3667
 3669 2 -45.73 76.76 15.59 0.07892 3668
 3670 2 -45.79 77.29 15.63 0.07892 3669
 3671 2 -45.84 77.77 15.71 0.07892 3670
 3672 2 -45.88 78.28 15.84 0.07892 3671
 3673 2 -46.03 79.04 15.97 0.07892 3672
 3674 2 -46.27 79.95 16.09 0.2762 3673
 3675 2 -46.34 80.29 16.22 0.07892 3674
 3676 2 -46.48 80.72 16.3 0.07892 3675
 3677 2 -46.71 81.23 16.37 0.07892 3676
 3678 2 -47.12 81.81 16.37 0.07892 3677
 3679 2 -47.49 82.35 16.37 0.07892 3678
 3680 2 -47.79 82.98 16.37 0.07892 3679
 3681 2 -47.88 83.47 16.37 0.07892 3680
 3682 2 -47.84 84.02 16.37 0.07892 3681
 3683 2 -47.74 84.57 16.37 0.07892 3682
 3684 2 -47.61 85.35 16.47 0.07892 3683
 3685 2 -47.58 86.56 17.34 0.2104 3684
 3686 2 -54.98 28.49 -9.75 0.2631 2644
 3687 2 -55.36 28.78 -9.75 0.2631 3686
 3688 2 -56.13 29.1 -10.14 0.2631 3687
 3689 2 -56.74 29.56 -10.93 0.2631 3688
 3690 2 -57.23 30.12 -10.93 0.2631 3689
 3691 2 -57.46 30.53 -10.93 0.2631 3690
 3692 2 -57.57 30.8 -10.93 0.2631 3691
 3693 2 -58.04 31.17 -10.93 0.1973 3692
 3694 2 -59.25 31.54 -10.93 0.8549 3693
 3695 2 -57 31.42 -10.93 0.2631 3692
 3696 2 -56.44 31.77 -10.93 0.1315 3695
 3697 2 -56.14 32.14 -11.31 0.1315 3696
 3698 2 -56.11 32.53 -11.31 0.1973 3697
 3699 2 -56.21 32.94 -11.31 0.1315 3698
 3700 2 -56.44 33.36 -11.31 0.1315 3699
 3701 2 -56.73 33.68 -11.31 0.06577 3700
 3702 2 -56.98 34.04 -11.31 0.06577 3701
 3703 2 -55.4 23.12 -8.97 0.1447 2638
 3704 2 -56.57 21.82 -8.97 0.2104 3703
 3705 2 -58.01 20.29 -9.1 0.1447 3704
 3706 2 -58.77 19.02 -9.35 0.1447 3705
 3707 2 -59.77 18.06 -9.64 0.1447 3706
 3708 2 -61.22 16.46 -9.75 0.1447 3707
 3709 2 -62.72 14.07 -9.75 0.342 3708
 3710 2 -63.03 13.58 -9.75 0.342 3709
 3711 2 -64.45 12.36 -9.75 0.342 3710
 3712 2 -65.88 10.95 -9.85 0.1315 3711
 3713 2 -67.13 9.43 -10.02 0.2793 3712
 3714 2 -67.48 8.46 -10.1 0.07386 3713
 3715 2 -67.83 7.49 -10.22 0.3946 3714
 3716 2 -68.45 7.07 -10.39 0.3288 3715
 3717 2 -69.78 5.86 -10.47 0.07892 3716
 3718 2 -71.18 4.63 -10.52 0.07892 3717
 3719 2 -72.53 3.35 -10.47 0.07892 3718
 3720 2 -73.37 2.58 -10.43 0.07892 3719
 3721 2 -74.08 1.78 -10.39 0.4735 3720
 3722 2 -54.2 24.57 -8.97 0.07892 3703
 3723 2 -52.82 25.82 -8.97 0.1447 3722
 3724 2 -51.92 26.58 -8.97 0.07892 3723
 3725 2 -51.03 27.35 -8.97 0.07892 3724
 3726 2 -50.11 28.09 -8.97 0.342 3725
 3727 2 -48.77 29.52 -8.97 0.07892 3726
 3728 2 -47.64 30.57 -8.97 0.07892 3727
 3729 2 -46.37 31.89 -8.97 0.07892 3728
 3730 2 -45.7 33.17 -8.97 0.4077 3729
 3731 2 -42.93 35.06 -8.93 0.07892 3730
 3732 2 -40.97 36.63 -8.89 0.1118 3731
 3733 2 -40.56 37 -8.89 0.2762 3732
 3734 2 -39.76 37.78 -8.85 0.07892 3733
 3735 2 -38.67 38.62 -8.85 0.1447 3734
 3736 2 -37.45 39.64 -8.81 0.1447 3735
 3737 2 -51.74 23.41 -8.97 0.06577 2634
 3738 2 -51.3 22.4 -8.97 0.2631 3737
 3739 2 -24.53 8.6 -9.72 0.2762 2580
 3740 2 -25.61 8.17 -9.72 0.1447 3739
 3741 2 -26.11 9.01 -9.72 0.1447 3740
 3742 2 -26.2 10.2 -9.72 0.1447 3741
 3743 2 -26.59 10.72 -9.72 0.1447 3742
 3744 2 -26.9 11.47 -9.72 0.1447 3743
 3745 2 -27.07 12.3 -9.72 0.1447 3744
 3746 2 -26.9 12.92 -9.72 0.1447 3745
 3747 2 -26.89 13.61 -9.72 0.1447 3746
 3748 2 -26.86 14.14 -9.72 0.1447 3747
 3749 2 -26.83 14.4 -9.72 0.1447 3748
 3750 2 -26.81 14.67 -9.72 0.1447 3749
 3751 2 -26.79 14.93 -9.72 0.1447 3750
 3752 2 -26.77 15.19 -9.72 0.1447 3751
 3753 2 -26.75 15.45 -9.72 0.1315 3752
 3754 2 -26.63 15.91 -9.72 0.1315 3753
 3755 2 -26.65 16.78 -9.72 0.342 3754
 3756 2 -26.59 17.33 -9.72 0.2762 3755
 3757 2 -26.62 19.09 -9.72 0.1447 3756
 3758 2 -26.62 19.82 -9.72 0.1447 3757
 3759 2 -26.72 20.3 -9.64 0.1447 3758
 3760 2 -26.67 21.33 -9.64 0.1447 3759
 3761 2 -27.03 22.44 -9.68 0.2104 3760
 3762 2 -27.19 23.74 -9.72 0.1447 3761
 3763 2 -27.79 24.97 -9.64 0.1447 3762
 3764 2 -28.25 26.36 -9.47 0.1447 3763
 3765 2 -28.68 27.79 -9.27 0.1447 3764
 3766 2 -29.28 28.74 -9.31 0.2104 3765
 3767 2 -29.57 29.61 -9.31 0.1447 3766
 3768 2 -28.98 30.33 -9.31 0.06577 3767
 3769 2 -28.58 31.03 -9.31 0.2104 3768
 3770 2 -28.05 31.56 -8.43 0.07892 3769
 3771 2 -27.99 32.37 -8.47 0.07892 3770
 3772 2 -27.86 33.25 -8.35 0.07892 3771
 3773 2 -27.73 34.02 -8.22 0.07892 3772
 3774 2 -27.65 34.58 -8.18 0.07892 3773
 3775 2 -27.62 35.44 -8.14 0.07892 3774
 3776 2 -27.79 36.11 -8.14 0.07892 3775
 3777 2 -27.83 36.74 -8.02 0.07892 3776
 3778 2 -27.78 37.32 -7.9 0.07892 3777
 3779 2 -27.73 37.87 -7.78 0.07892 3778
 3780 2 -27.65 38.38 -7.69 0.07892 3779
 3781 2 -27.58 38.86 -7.4 0.1454 3780
 3782 2 -27.54 39.39 -7.4 0.1454 3781
 3783 2 -27.55 40.28 -7.4 0.1454 3782
 3784 2 -27.84 41.01 -7.4 0.1454 3783
 3785 2 -28.56 42.24 -7.4 0.1454 3784
 3786 2 -29.09 42.96 -7.4 0.1454 3785
 3787 2 -29.69 43.51 -7.4 0.1454 3786
 3788 2 -30.5 44.35 -7.4 0.1454 3787
 3789 2 -31.2 45.08 -7.4 0.1454 3788
 3790 2 -32.63 46 -7.78 0.1454 3789
 3791 2 -33.53 46.47 -7.78 0.1454 3790
 3792 2 -34.07 46.92 -7.78 0.1454 3791
 3793 2 -34.88 47.51 -7.78 0.1454 3792
 3794 2 -35.42 47.92 -7.78 0.1454 3793
 3795 2 -36.02 48.21 -7.78 0.1454 3794
 3796 2 -36.77 48.57 -7.78 0.1454 3795
 3797 2 -37.53 49.02 -7.78 0.1454 3796
 3798 2 -38.64 49.53 -7.78 0.3331 3797
 3799 2 -39.06 49.7 -7.78 0.4402 3798
 3800 2 -39.76 50.15 -7.78 0.1096 3799
 3801 2 -40.3 50.49 -7.78 0.1315 3800
 3802 2 -40.64 50.6 -7.78 0.1315 3801
 3803 2 -41.45 51.07 -7.78 0.1315 3802
 3804 2 -42.64 51.72 -7.78 0.1315 3803
 3805 2 -43.58 52.14 -7.78 0.1315 3804
 3806 2 -43.94 52.61 -7.78 0.1315 3805
 3807 2 -45.08 53.32 -7.78 0.1315 3806
 3808 2 -45.71 53.62 -7.78 0.1315 3807
 3809 2 -46.15 53.9 -7.78 0.1315 3808
 3810 2 -46.65 54.07 -7.78 0.1315 3809
 3811 2 -47.17 54.33 -7.78 0.1315 3810
 3812 2 -47.86 54.57 -7.78 0.06577 3811
 3813 2 -48.67 54.72 -7.65 0.1447 3812
 3814 2 -49.28 54.98 -7.69 0.07892 3813
 3815 2 -50.14 55.41 -7.73 0.07892 3814
 3816 2 -50.84 56.24 -7.65 0.2104 3815
 3817 2 -51.66 56.81 -7.69 0.07892 3816
 3818 2 -52.5 57.27 -7.8 0.07892 3817
 3819 2 -53.6 57.76 -7.9 0.07892 3818
 3820 2 -54.44 58.17 -8.43 0.1447 3819
 3821 2 -55.19 58.26 -8.35 0.2104 3820
 3822 2 -56.2 58.36 -8.31 0.1447 3821
 3823 2 -56.93 58.41 -8.39 0.1447 3822
 3824 2 -58.12 58.51 -8.56 0.1447 3823
 3825 2 -58.9 58.57 -8.68 0.1447 3824
 3826 2 -59.29 58.6 -8.81 0.1447 3825
 3827 2 -60.1 58.7 -8.97 0.1447 3826
 3828 2 -60.99 58.77 -9.18 0.1447 3827
 3829 2 -61.67 58.65 -9.31 0.2762 3828
 3830 2 -62.24 59.05 -9.31 0.1447 3829
 3831 2 -63.04 59.22 -9.31 0.1447 3830
 3832 2 -64.04 59.46 -9.31 0.1447 3831
 3833 2 -64.8 59.66 -9.35 0.1447 3832
 3834 2 -65.77 59.78 -9.51 0.2762 3833
 3835 2 -66.37 59.78 -9.64 0.2104 3834
 3836 2 -67.17 59.76 -9.72 0.07892 3835
 3837 2 -67.81 59.81 -9.72 0.07892 3836
 3838 2 -68.47 59.87 -9.72 0.07892 3837
 3839 2 -69.25 60.05 -9.72 0.4077 3838
 3840 2 -69.9 60.23 -10.1 0.07892 3839
 3841 2 -70.55 60.29 -10.1 0.07892 3840
 3842 2 -71.34 60.35 -10.1 0.07892 3841
 3843 2 -72.1 60.68 -10.1 0.07892 3842
 3844 2 -72.75 60.86 -10.1 0.07892 3843
 3845 2 -73.23 61.42 -10.1 0.07892 3844
 3846 2 -73.58 61.98 -10.1 0.07892 3845
 3847 2 -73.8 62.52 -10.1 0.07892 3846
 3848 2 -74.55 62.98 -10.1 0.07892 3847
 3849 2 -75.31 63.44 -10.1 0.4077 3848
 3850 2 -76.22 63.16 -10.1 0.07892 3849
 3851 2 -78.73 63.44 -10.1 0.07892 3850
 3852 2 -79.38 63.97 -10.1 0.1447 3851
 3853 2 -79.69 64.3 -10.1 0.2104 3852
 3854 2 -79.31 65.01 -9.72 0.07892 3853
 3855 2 -78.7 65.41 -9.72 0.07892 3854
 3856 2 -78.14 65.28 -9.72 0.07892 3855
 3857 2 -77.6 66 -9.72 0.07892 3856
 3858 2 -77.56 66.64 -9.72 0.1447 3857
 3859 2 -76.48 66.2 -9.72 0.1447 3858
 3860 2 -75.93 66.08 -9.72 0.07892 3859
 3861 2 -74.16 65.05 -9.72 0.07892 3860
 3862 2 -73.56 64.6 -8.93 0.4077 3861
 3863 2 -75.39 64.1 -9.72 0.2104 3849
 3864 3 3.14 6.48 -2.33 1.578 1
 3865 3 4.25 8.89 -3.14 0.9207 3864
 3866 3 5.05 10.29 -3.9 0.6577 3865
 3867 3 5.11 11.29 -4.69 0.5261 3866
 3868 3 4.9 12.07 -4.69 0.5261 3867
 3869 3 4.96 13.07 -5.07 0.5919 3868
 3870 3 5.45 14.08 -4.69 0.7892 3869
 3871 3 6.07 15.08 -4.69 0.9207 3870
 3872 3 7.34 16.29 -4.69 0.6577 3871
 3873 3 8.07 17.03 -5.07 0.6577 3872
 3874 3 8.92 17.76 -5.07 0.6577 3873
 3875 3 9.5 18.5 -5.07 0.5261 3874
 3876 3 10.65 19.6 -5.48 0.7234 3875
 3877 3 11.94 20.81 -5.48 0.7892 3876
 3878 3 12.57 22.08 -5.48 0.7892 3877
 3879 3 13.03 22.97 -5.86 0.6577 3878
 3880 3 13.5 23.85 -5.86 0.5261 3879
 3881 3 13.85 25.01 -5.86 0.5261 3880
 3882 3 14.21 26.3 -5.86 0.5261 3881
 3883 3 14.12 26.84 -5.48 0.5261 3882
 3884 3 14.17 27.36 -5.07 0.5261 3883
 3885 3 14.53 28.65 -5.86 0.6577 3884
 3886 3 14.72 29.42 -5.86 0.5261 3885
 3887 3 15.09 30.59 -6.23 0.5261 3886
 3888 3 15.69 31.72 -6.23 0.7892 3887
 3889 3 16.34 32.73 -5.86 0.6577 3888
 3890 3 17.26 33.04 -6.63 0.4604 3889
 3891 3 17.93 33.5 -6.63 0.4604 3890
 3892 3 18.52 34.13 -6.63 0.4604 3891
 3893 3 18.79 34.63 -7.82 0.3946 3892
 3894 3 19.28 35.31 -7.82 0.5261 3893
 3895 3 19.61 35.87 -7.82 0.5919 3894
 3896 3 20.15 36.38 -7.82 0.4604 3895
 3897 3 20.6 36.74 -7.82 0.3946 3896
 3898 3 20.91 37.17 -7.82 0.3946 3897
 3899 3 20.99 37.83 -7.82 0.3946 3898
 3900 3 20.65 38.17 -7.82 0.3946 3899
 3901 3 20.79 38.74 -7.82 0.5919 3900
 3902 3 21.39 39.42 -7.82 0.5919 3901
 3903 3 22.11 39.95 -7.82 0.5919 3902
 3904 3 22.44 40.57 -7.82 0.4604 3903
 3905 3 22.51 41.19 -7.82 0.3288 3904
 3906 3 22.56 41.9 -8.56 0.3946 3905
 3907 3 22.4 42.72 -8.56 0.4604 3906
 3908 3 22.4 43.5 -8.56 0.6577 3907
 3909 3 22.91 44.23 -8.56 0.6577 3908
 3910 3 23.39 44.87 -8.56 0.5261 3909
 3911 3 23.93 45.38 -8.56 0.3946 3910
 3912 3 24.34 45.85 -8.56 0.3288 3911
 3913 3 24.79 46.43 -8.97 0.4604 3912
 3914 3 25.26 46.97 -9.35 0.3946 3913
 3915 3 25.55 47.58 -9.35 0.3288 3914
 3916 3 26.09 48.03 -9.35 0.3288 3915
 3917 3 26.76 48.43 -9.35 0.3946 3916
 3918 3 27.42 48.91 -9.35 0.4604 3917
 3919 3 28.03 49.61 -9.56 0.7107 3918
 3920 3 28.59 50.16 -10.93 0.7764 3919
 3921 3 29.04 50.84 -10.93 0.3818 3920
 3922 3 16.27 33.94 -5.07 0.4604 3889
 3923 3 16.33 34.63 -5.07 0.3946 3922
 3924 3 16.28 35.39 -5.07 0.3946 3923
 3925 3 16.09 36.19 -5.07 0.3946 3924
 3926 3 16.16 37.08 -5.07 0.4604 3925
 3927 3 16.37 37.85 -5.07 0.4604 3926
 3928 3 16.74 38.72 -4.69 0.5261 3927
 3929 3 17.22 39.56 -4.28 0.5261 3928
 3930 3 17.52 40.43 -4.28 0.5261 3929
 3931 3 17.99 41.38 -4.28 0.5261 3930
 3932 3 18.32 42.37 -4.69 0.5261 3931
 3933 3 18.83 43.21 -4.69 0.3946 3932
 3934 3 19.26 43.95 -4.69 0.3946 3933
 3935 3 19.34 44.63 -4.69 0.3288 3934
 3936 3 19.59 45.35 -4.69 0.3946 3935
 3937 3 19.97 46.2 -4.69 0.3946 3936
 3938 3 20.44 47.03 -4.28 0.4604 3937
 3939 3 20.9 47.84 -4.28 0.4604 3938
 3940 3 21.3 48.65 -4.28 0.4604 3939
 3941 3 21.54 49.56 -3.9 0.4604 3940
 3942 3 21.86 50.39 -3.9 0.3946 3941
 3943 3 22.09 51.18 -3.51 0.3946 3942
 3944 3 22.38 52.02 -3.51 0.5261 3943
 3945 3 22.8 52.66 -3.51 0.4604 3944
 3946 3 23.23 53.19 -3.51 0.3946 3945
 3947 3 23.56 53.72 -3.51 0.3288 3946
 3948 3 23.82 54.26 -3.51 0.2631 3947
 3949 3 23.97 54.92 -3.51 0.1973 3948
 3950 3 24.03 55.55 -3.51 0.1973 3949
 3951 3 24.12 56.2 -3.51 0.2631 3950
 3952 3 24.21 57.08 -3.51 0.5261 3951
 3953 3 23.98 58 -3.51 0.5261 3952
 3954 3 23.9 58.93 -3.51 0.5261 3953
 3955 3 23.79 59.78 -3.14 0.5919 3954
 3956 3 24.06 60.58 -3.14 0.4604 3955
 3957 3 24.17 61.43 -3.14 0.3288 3956
 3958 3 24.43 62.1 -3.14 0.3288 3957
 3959 3 24.71 62.73 -2.75 0.2631 3958
 3960 3 25.04 63.43 -2.33 0.3288 3959
 3961 3 25.3 64.3 -2.33 0.3946 3960
 3962 3 25.36 65.15 -2.33 0.3946 3961
 3963 3 25.24 65.96 -1.96 0.3946 3962
 3964 3 25.3 66.74 -1.96 0.3288 3963
 3965 3 25.38 67.27 -1.96 0.3288 3964
 3966 3 25.29 67.77 -1.54 0.3946 3965
 3967 3 25.2 68.3 -1.54 0.3946 3966
 3968 3 25.26 68.96 -1.54 0.5261 3967
 3969 3 25.32 69.75 -1.19 0.6577 3968
 3970 3 26.06 70.49 -0.79 0.3946 3969
 3971 3 26.47 70.98 -0.79 0.3288 3970
 3972 3 26.64 71.84 -0.4 0.3946 3971
 3973 3 26.56 72.46 -0.4 0.3946 3972
 3974 3 26.07 73 0 0.3946 3973
 3975 3 25.74 73.41 0.37 0.3946 3974
 3976 3 25.82 74.33 0.76 0.3946 3975
 3977 3 26 75.1 1.14 0.2631 3976
 3978 3 26.18 75.62 1.14 0.2631 3977
 3979 3 26.5 76.25 1.14 0.2631 3978
 3980 3 26.79 76.75 1.53 0.2631 3979
 3981 3 27.25 77.38 1.53 0.2631 3980
 3982 3 27.44 78.02 1.91 0.2631 3981
 3983 3 27.47 78.55 1.91 0.2631 3982
 3984 3 27.64 79.06 1.91 0.2631 3983
 3985 3 27.83 79.71 2.3 0.2631 3984
 3986 3 28.13 80.35 2.3 0.2631 3985
 3987 3 28.31 80.86 2.3 0.2631 3986
 3988 3 28.49 81.38 2.3 0.2631 3987
 3989 3 28.8 82.02 2.72 0.3946 3988
 3990 3 29.25 82.76 3.08 0.5261 3989
 3991 3 29.72 83.66 3.49 0.3946 3990
 3992 3 30.29 84.13 3.89 0.3288 3991
 3993 3 30.74 84.76 4.26 0.2631 3992
 3994 3 30.91 85.26 4.26 0.2631 3993
 3995 3 31.22 85.9 4.26 0.2631 3994
 3996 3 31.27 86.56 4.26 0.2631 3995
 3997 3 31.59 87.07 4.26 0.2631 3996
 3998 3 31.74 87.44 4.26 0.2631 3997
 3999 3 32.05 88.08 4.26 0.2631 3998
 4000 3 32.09 88.6 4.65 0.2631 3999
 4001 3 32.28 89.25 4.65 0.1973 4000
 4002 3 32.46 89.9 5.05 0.2631 4001
 4003 3 32.64 90.41 5.05 0.2631 4002
 4004 3 32.81 90.93 5.05 0.3946 4003
 4005 3 33.11 91.43 5.05 0.3288 4004
 4006 3 33.68 91.92 5.44 0.3288 4005
 4007 3 34.11 92.41 5.44 0.2631 4006
 4008 3 34.54 92.77 5.05 0.2631 4007
 4009 3 35.24 93.37 5.05 0.2631 4008
 4010 3 35.66 93.6 5.05 0.2631 4009
 4011 3 36.21 93.95 5.05 0.2631 4010
 4012 3 36.65 94.45 5.05 0.2631 4011
 4013 3 37.08 94.93 5.05 0.2631 4012
 4014 3 37.25 95.46 5.44 0.2631 4013
 4015 3 37.56 95.96 5.44 0.2631 4014
 4016 3 37.85 96.33 5.44 0.2631 4015
 4017 3 38.41 96.68 5.82 0.2631 4016
 4018 3 38.71 97.05 5.82 0.2631 4017
 4019 3 39.01 97.7 5.82 0.3946 4018
 4020 3 39.74 98.42 5.44 0.1973 4019
 4021 3 40.03 98.8 5.82 0.2631 4020
 4022 3 40.47 99.29 5.44 0.2631 4021
 4023 3 41.03 99.64 5.82 0.2631 4022
 4024 3 41.3 99.89 5.82 0.2631 4023
 4025 3 41.59 100.1 5.82 0.2631 4024
 4026 3 42.15 100.5 5.82 0.2631 4025
 4027 3 42.68 100.6 5.44 0.2631 4026
 4028 3 42.96 100.7 5.44 0.2631 4027
 4029 3 43.36 100.9 5.82 0.2631 4028
 4030 3 43.76 101 5.82 0.2631 4029
 4031 3 44.32 101.4 5.44 0.2631 4030
 4032 3 44.86 101.5 5.44 0.2631 4031
 4033 3 45.4 101.7 5.44 0.2631 4032
 4034 3 45.81 101.8 5.05 0.2631 4033
 4035 3 46.35 102 5.05 0.2631 4034
 4036 3 46.89 102.1 5.05 0.2631 4035
 4037 3 47.15 102.2 5.05 0.2631 4036
 4038 3 47.71 102.4 5.05 0.2631 4037
 4039 3 48.38 102.5 5.05 0.2631 4038
 4040 3 48.91 102.7 5.05 0.2631 4039
 4041 3 49.32 102.8 4.65 0.2631 4040
 4042 3 49.71 102.8 4.65 0.2631 4041
 4043 3 50.12 102.9 4.65 0.2631 4042
 4044 3 50.65 103 4.65 0.2631 4043
 4045 3 51.21 103.3 4.65 0.2631 4044
 4046 3 51.5 103.7 4.26 0.2631 4045
 4047 3 51.53 104 4.26 0.2631 4046
 4048 3 52.09 104.4 4.26 0.2631 4047
 4049 3 52.52 104.9 4.65 0.2631 4048
 4050 3 53.24 105.7 4.65 0.2631 4049
 4051 3 53.8 106 4.26 0.2631 4050
 4052 3 54.48 106.2 4.65 0.2631 4051
 4053 3 55 106.2 4.65 0.2631 4052
 4054 3 55.67 106.3 4.65 0.2631 4053
 4055 3 56.21 106.5 4.65 0.2631 4054
 4056 3 56.73 106.4 4.65 0.2631 4055
 4057 3 57.27 106.5 4.65 0.2631 4056
 4058 3 57.66 106.5 4.65 0.2631 4057
 4059 3 58.07 106.6 4.65 0.2631 4058
 4060 3 58.86 106.7 4.65 0.2631 4059
 4061 3 59.4 106.8 4.65 0.2631 4060
 4062 3 59.8 106.8 4.65 0.2631 4061
 4063 3 60.49 107.3 4.65 0.2631 4062
 4064 3 61.19 107.7 4.65 0.2631 4063
 4065 3 61.75 108.2 4.65 0.2631 4064
 4066 3 62.17 108.4 4.65 0.2631 4065
 4067 3 62.84 108.6 4.65 0.2631 4066
 4068 3 63.39 108.8 4.65 0.2631 4067
 4069 3 63.81 109 4.65 0.2631 4068
 4070 3 64.37 109.4 4.65 0.2631 4069
 4071 3 64.77 109.6 4.65 0.2631 4070
 4072 3 65.19 109.8 4.26 0.2631 4071
 4073 3 65.61 110.2 4.65 0.1973 4072
 4074 3 66.11 110.6 4.46 0.1644 4073
 4075 3 66.6 111.1 4.26 0.2631 4074
 4076 3 67.16 111.4 4.26 0.2631 4075
 4077 3 67.57 111.6 4.26 0.1973 4076
 4078 3 68.07 111.7 4.26 0.1315 4077
 4079 3 68.35 111.7 4.26 0.06577 4078
 4080 3 68.71 111.8 4.26 0.1973 4079
 4081 3 69.17 111.8 3.89 0.1973 4080
 4082 3 69.66 112 3.89 0.2631 4081
 4083 3 70.23 112.1 3.89 0.2631 4082
 4084 3 70.73 112.1 3.89 0.3288 4083
 4085 3 71.33 112.2 3.89 0.2631 4084
 4086 3 71.76 112.3 3.89 0.1973 4085
 4087 3 72.17 112.3 3.49 0.1315 4086
 4088 3 72.51 112.4 3.49 0.1315 4087
 4089 3 72.88 112.3 3.49 0.1315 4088
 4090 3 73.31 112.6 3.89 0.1973 4089
 4091 3 73.85 112.6 3.49 0.1315 4090
 4092 3 74.38 112.6 3.89 0.1973 4091
 4093 3 75.04 112.6 3.89 0.1973 4092
 4094 3 75.43 112.6 3.49 0.1315 4093
 4095 3 75.56 112.6 3.89 0.1315 4094
 4096 3 75.83 112.6 3.49 0.1973 4095
 4097 3 76.36 112.7 3.49 0.1973 4096
 4098 3 76.63 112.7 3.49 0.1973 4097
 4099 3 77.02 112.6 3.49 0.1973 4098
 4100 3 77.28 112.6 3.49 0.1447 4099
 4101 3 77.55 112.6 3.49 0.1315 4100
 4102 3 77.82 112.7 3.49 0.1315 4101
 4103 3 78.36 112.8 3.49 0.1315 4102
 4104 3 78.75 112.9 3.49 0.1315 4103
 4105 3 79.15 112.8 3.49 0.1315 4104
 4106 3 79.55 112.8 3.49 0.1315 4105
 4107 3 79.94 112.9 3.49 0.1315 4106
 4108 3 80.46 112.9 3.08 0.1315 4107
 4109 3 80.86 112.8 3.08 0.1315 4108
 4110 3 81.26 112.8 3.08 0.1315 4109
 4111 3 81.79 112.8 3.08 0.1315 4110
 4112 3 82.3 112.7 3.08 0.1315 4111
 4113 3 82.69 112.6 2.72 0.1315 4112
 4114 3 83.21 112.5 2.3 0.2631 4113
 4115 3 83.86 112.3 1.91 0.1973 4114
 4116 3 84.4 112.4 1.91 0.1973 4115
 4117 3 84.92 112.4 1.91 0.1973 4116
 4118 3 85.32 112.3 1.91 0.1973 4117
 4119 3 85.83 112.3 1.53 0.1973 4118
 4120 3 86.49 112.3 1.53 0.1973 4119
 4121 3 87.02 112.2 1.14 0.1973 4120
 4122 3 87.53 112.2 1.14 0.1973 4121
 4123 3 87.95 112.3 1.14 0.1973 4122
 4124 3 88.35 112.4 1.14 0.1973 4123
 4125 3 88.89 112.6 0.76 0.1973 4124
 4126 3 89.42 112.7 0.76 0.1973 4125
 4127 3 89.83 112.8 0.76 0.1973 4126
 4128 3 90.36 112.7 0.76 0.1973 4127
 4129 3 91.01 112.7 0.76 0.1973 4128
 4130 3 91.5 112.7 0.76 0.1973 4129
 4131 3 92 112.6 0.76 0.1973 4130
 4132 3 92.6 112.6 0.76 0.1973 4131
 4133 3 93.21 112.5 0.76 0.1973 4132
 4134 3 93.61 112.4 1.14 0.2631 4133
 4135 3 94.41 112.4 1.14 0.2631 4134
 4136 3 95.01 112.5 1.14 0.1973 4135
 4137 3 95.5 112.7 1.14 0.1315 4136
 4138 3 95.9 112.7 1.14 0.1315 4137
 4139 3 96.3 112.8 1.14 0.1315 4138
 4140 3 96.8 112.8 1.14 0.1315 4139
 4141 3 97.4 112.8 0.76 0.1315 4140
 4142 3 97.8 112.8 0.76 0.06577 4141
 4143 3 98.3 112.9 0.76 0.1315 4142
 4144 3 98.79 113.1 0.76 0.2631 4143
 4145 3 99.49 113.2 0.76 0.3288 4144
 4146 3 99.99 113.3 0.37 0.3288 4145
 4147 3 100.59 113.5 0 0.1973 4146
 4148 3 101.09 113.6 0 0.1973 4147
 4149 3 101.69 113.6 0 0.1315 4148
 4150 3 102.19 113.7 0 0.1315 4149
 4151 3 102.89 113.7 -0.79 0.1973 4150
 4152 3 103.19 113.6 -0.79 0.1973 4151
 4153 3 103.59 113.3 -0.79 0.1973 4152
 4154 3 103.99 113 -1.19 0.1973 4153
 4155 3 104.49 112.6 -1.19 0.3288 4154
 4156 3 104.79 112.1 -1.54 0.2631 4155
 4157 3 105.19 111.7 -1.54 0.1973 4156
 4158 3 105.49 111.3 -1.54 0.1973 4157
 4159 3 105.79 110.7 -1.54 0.1973 4158
 4160 3 106.39 110.2 -1.54 0.4604 4159
 4161 3 106.99 109.8 -1.54 0.3288 4160
 4162 3 107.59 109.7 -1.54 0.1973 4161
 4163 3 108.09 109.4 -1.96 0.1973 4162
 4164 3 108.59 109.2 -1.96 0.1973 4163
 4165 3 109.19 109 -2.33 0.1315 4164
 4166 3 109.59 108.8 -2.75 0.1315 4165
 4167 3 109.99 108.7 -2.75 0.1315 4166
 4168 3 110.39 108.7 -2.75 0.1315 4167
 4169 3 110.89 108.5 -3.14 0.1315 4168
 4170 3 111.39 108.4 -3.14 0.1315 4169
 4171 3 111.79 108.4 -3.14 0.1315 4170
 4172 3 112.19 108.4 -3.51 0.1315 4171
 4173 3 112.69 108.5 -3.51 0.1973 4172
 4174 3 113.29 108.3 -3.51 0.1315 4173
 4175 3 113.69 108.1 -3.51 0.1315 4174
 4176 3 114.19 107.8 -3.51 0.1747 4175
 4177 3 114.49 107.6 -3.51 0.1747 4176
 4178 3 114.69 107.2 -3.51 0.1747 4177
 4179 3 112.79 109.1 -5.07 0.2631 4172
 4180 3 113.09 108.7 -5.07 0.1315 4179
 4181 3 113.49 108.3 -5.07 0.1315 4180
 4182 3 113.89 108.2 -5.07 0.1315 4181
 4183 3 114.49 108.1 -5.07 0.1315 4182
 4184 3 115.09 108 -5.07 0.1973 4183
 4185 3 115.69 107.8 -4.9 0.1973 4184
 4186 3 116.49 107.8 -5.53 0.2737 4185
 4187 3 116.99 106.8 -5.48 0.1422 4186
 4188 3 116.99 108.1 -5.71 0.1626 4186
 4189 3 117.49 108.7 -5.76 0.1747 4188
 4190 3 118.09 108.9 -5.73 0.1315 4189
 4191 3 118.69 109 -5.69 0.1529 4190
 4192 3 119.19 109.3 -5.67 0.2405 4191
 4193 3 121.29 109.3 -6.17 0.1315 4192
 4194 3 122.59 109.2 -6.17 0.1973 4193
 4195 3 123.39 108.8 -6.75 0.2112 4194
 4196 3 124.09 108.5 -6.94 0.1315 4195
 4197 3 124.89 108.1 -7.15 0.2631 4196
 4198 3 25.02 70.83 -1.54 0.2631 3969
 4199 3 24.67 71.52 -1.54 0.3288 4198
 4200 3 24.47 72.2 -1.19 0.2631 4199
 4201 3 24.24 72.73 -1.19 0.1973 4200
 4202 3 24.3 73.39 -1.19 0.1809 4201
 4203 3 24.2 73.93 -1.19 0.1644 4202
 4204 3 24.1 74.46 -1.19 0.148 4203
 4205 3 24.02 75 -1.19 0.1315 4204
 4206 3 23.8 75.54 -1.19 0.1973 4205
 4207 3 23.85 76.06 -1.19 0.1973 4206
 4208 3 23.88 76.47 -1.19 0.1973 4207
 4209 3 23.91 76.86 -0.79 0.2631 4208
 4210 3 23.82 77.39 -0.79 0.1973 4209
 4211 3 23.85 77.79 -0.79 0.1973 4210
 4212 3 23.74 78.19 -0.79 0.1973 4211
 4213 3 23.66 78.72 -0.79 0.1973 4212
 4214 3 23.57 79.26 -0.79 0.1973 4213
 4215 3 23.47 79.66 -0.79 0.1973 4214
 4216 3 23.37 80.06 -0.79 0.1973 4215
 4217 3 23.16 80.61 -0.4 0.2631 4216
 4218 3 22.93 81.29 -0.4 0.2631 4217
 4219 3 22.73 81.96 -0.4 0.2631 4218
 4220 3 22.78 82.49 -0.4 0.3288 4219
 4221 3 22.82 83.14 -0.4 0.2631 4220
 4222 3 22.88 83.79 -0.4 0.2631 4221
 4223 3 22.78 84.33 -0.4 0.2631 4222
 4224 3 22.82 84.72 0 0.2631 4223
 4225 3 22.73 85.26 0 0.2631 4224
 4226 3 22.77 85.78 0 0.2631 4225
 4227 3 22.54 86.33 0 0.1973 4226
 4228 3 22.45 86.74 0 0.1315 4227
 4229 3 22.35 87.14 0 0.1315 4228
 4230 3 22.25 87.54 0 0.1973 4229
 4231 3 22.01 87.96 0 0.1315 4230
 4232 3 21.66 88.51 0 0.1315 4231
 4233 3 21.32 89.07 0 0.1973 4232
 4234 3 21.36 89.59 0 0.1973 4233
 4235 3 21.4 90.11 0 0.1973 4234
 4236 3 21.44 90.64 0 0.1973 4235
 4237 3 21.48 91.04 0.37 0.1973 4236
 4238 3 21.51 91.56 0.37 0.1973 4237
 4239 3 21.55 91.95 0.37 0.1973 4238
 4240 3 21.58 92.48 0.37 0.1973 4239
 4241 3 21.76 92.99 0.37 0.1973 4240
 4242 3 21.8 93.51 0.37 0.1973 4241
 4243 3 21.83 93.91 0.37 0.1973 4242
 4244 3 21.86 94.3 0.37 0.1973 4243
 4245 3 21.9 94.83 0.37 0.1973 4244
 4246 3 21.82 95.35 0.37 0.06577 4245
 4247 3 21.85 95.76 0.37 0.1973 4246
 4248 3 21.64 96.44 0.37 0.2631 4247
 4249 3 21.67 96.95 0.76 0.2631 4248
 4250 3 21.57 97.36 0.76 0.2631 4249
 4251 3 21.48 97.89 0.76 0.2631 4250
 4252 3 21.27 98.44 0.76 0.2631 4251
 4253 3 21.06 99.12 0.37 0.2631 4252
 4254 3 20.7 99.54 0.76 0.2631 4253
 4255 3 20.49 100.2 1.14 0.3288 4254
 4256 3 20.28 100.9 1.14 0.1973 4255
 4257 3 20.18 101.3 1.14 0.1973 4256
 4258 3 20.08 101.7 0.76 0.2631 4257
 4259 3 19.99 102.2 0.76 0.2631 4258
 4260 3 19.77 102.8 0.76 0.3288 4259
 4261 3 19.42 103.5 1.14 0.3288 4260
 4262 3 19.21 104.1 1.14 0.1973 4261
 4263 3 19.11 104.6 0.76 0.1973 4262
 4264 3 18.89 105.1 0.76 0.1973 4263
 4265 3 18.79 105.5 0.76 0.1973 4264
 4266 3 18.69 105.9 0.76 0.1973 4265
 4267 3 18.6 106.4 0.76 0.1973 4266
 4268 3 18.5 106.8 0.76 0.1973 4267
 4269 3 18.53 107.2 0.76 0.1973 4268
 4270 3 18.58 107.8 0.76 0.1973 4269
 4271 3 18.75 108.3 0.76 0.1973 4270
 4272 3 18.79 108.8 0.76 0.1973 4271
 4273 3 18.98 109.4 0.76 0.1973 4272
 4274 3 19.01 110 0.76 0.1973 4273
 4275 3 19.18 110.3 0.76 0.1973 4274
 4276 3 19.21 110.7 0.76 0.1973 4275
 4277 3 19.26 111.4 0.76 0.1973 4276
 4278 3 19.04 111.9 0.37 0.2631 4277
 4279 3 18.69 112.5 0.37 0.2631 4278
 4280 3 18.33 112.9 0.76 0.2631 4279
 4281 3 17.85 113.5 0.76 0.2631 4280
 4282 3 17.38 114.2 1.14 0.2631 4281
 4283 3 16.89 114.8 1.14 0.2631 4282
 4284 3 16.28 115.5 1.14 0.4604 4283
 4285 3 16.21 116.1 1.53 0.4604 4284
 4286 3 16.15 117.1 1.14 0.2631 4285
 4287 3 16.07 117.7 1.14 0.2631 4286
 4288 3 15.85 118.3 1.14 0.1973 4287
 4289 3 15.63 118.8 1.14 0.1973 4288
 4290 3 15.4 119.4 1.14 0.1315 4289
 4291 3 15.05 119.9 1.14 0.1973 4290
 4292 3 14.71 120.5 1.53 0.3946 4291
 4293 3 14.48 120.9 1.53 0.1973 4292
 4294 3 14.24 121.3 1.53 0.1315 4293
 4295 3 14.01 121.8 1.53 0.1315 4294
 4296 3 13.77 122 1.53 0.1315 4295
 4297 3 13.58 122.2 1.91 0.2631 4296
 4298 3 13.33 122.7 1.91 0.1973 4297
 4299 3 13.2 123.1 1.91 0.1315 4298
 4300 3 12.98 123.6 2.3 0.2631 4299
 4301 3 12.76 124.2 2.3 0.2631 4300
 4302 3 12.53 124.6 2.3 0.2631 4301
 4303 3 12.06 125.3 2.72 0.1973 4302
 4304 3 11.57 125.9 2.72 0.1973 4303
 4305 3 11.21 126.3 2.3 0.2631 4304
 4306 3 10.86 126.9 2.3 0.2631 4305
 4307 3 10.63 127.4 2.3 0.1973 4306
 4308 3 10.54 128 2.3 0.1973 4307
 4309 3 10.21 128.7 3.08 0.3946 4308
 4310 3 10 129.3 3.08 0.3946 4309
 4311 3 9.65 129.9 2.72 0.5919 4310
 4312 3 9.44 130.7 2.72 0.5261 4311
 4313 3 8.83 131.2 4.65 0.6577 4312
 4314 3 8.22 131.8 5.44 0.5261 4313
 4315 3 8.12 132.3 5.44 0.3288 4314
 4316 3 8.16 132.9 5.44 0.3288 4315
 4317 3 8.19 133.2 5.44 0.3288 4316
 4318 3 8.11 133.8 5.82 0.2631 4317
 4319 3 8.01 134.2 5.82 0.2631 4318
 4320 3 7.65 134.6 5.82 0.2631 4319
 4321 3 7.41 135 5.82 0.2631 4320
 4322 3 7.07 135.6 6.21 0.2631 4321
 4323 3 6.43 135.9 6.61 0.1315 4322
 4324 3 5.93 136.4 7.01 0.1973 4323
 4325 3 5.44 136.8 7.01 0.1973 4324
 4326 3 5.08 137.2 7.01 0.1315 4325
 4327 3 4.85 137.7 7.01 0.1973 4326
 4328 3 4.51 138.29 6.61 0.1973 4327
 4329 3 4.03 138.79 6.61 0.1973 4328
 4330 3 3.82 139.49 6.61 0.1973 4329
 4331 3 3.72 139.9 6.21 0.1973 4330
 4332 3 3.75 140.29 6.21 0.1973 4331
 4333 3 3.79 140.69 6.21 0.1973 4332
 4334 3 3.82 141.1 6.21 0.1973 4333
 4335 3 3.72 141.6 6.21 0.1315 4334
 4336 3 3.73 141.79 6.21 0.1315 4335
 4337 3 3.74 141.9 6.21 0.1315 4336
 4338 3 3.76 142.19 6.21 0.1315 4337
 4339 3 3.94 142.49 6.21 0.1315 4338
 4340 3 3.94 142.69 6.21 0.1315 4339
 4341 3 3.98 143.19 6.21 0.1315 4340
 4342 3 4.03 143.69 6.21 0.1315 4341
 4343 3 4.18 144.1 6.21 0.1315 4342
 4344 3 4.49 144.6 6.21 0.1315 4343
 4345 3 4.52 144.99 6.21 0.1315 4344
 4346 3 4.55 145.4 6.21 0.1315 4345
 4347 3 4.72 145.9 6.21 0.1973 4346
 4348 3 4.88 146.3 6.21 0.2631 4347
 4349 3 4.78 146.79 6.21 0.1973 4348
 4350 3 4.81 147.2 6.21 0.1973 4349
 4351 3 4.72 147.69 6.21 0.1973 4350
 4352 3 4.64 148.19 6.21 0.1973 4351
 4353 3 4.55 148.69 6.21 0.1973 4352
 4354 3 4.33 149.19 6.21 0.1973 4353
 4355 3 4.1 149.6 6.21 0.1973 4354
 4356 3 3.87 150.19 6.61 0.2631 4355
 4357 3 3.64 150.6 6.21 0.2631 4356
 4358 3 3.42 150.99 6.21 0.1973 4357
 4359 3 3.2 151.69 6.21 0.2631 4358
 4360 3 2.99 152.29 6.61 0.2631 4359
 4361 3 2.62 152.69 6.61 0.1973 4360
 4362 3 2.12 153.1 6.61 0.1973 4361
 4363 3 1.89 153.6 6.61 0.1973 4362
 4364 3 1.67 153.99 6.61 0.1315 4363
 4365 3 1.55 154.29 7.01 0.1315 4364
 4366 3 1.57 154.4 7.01 0.1315 4365
 4367 3 1.58 154.49 7.01 0.1315 4366
 4368 3 1.46 154.79 7.01 0.1315 4367
 4369 3 1.47 154.9 7.01 0.1315 4368
 4370 3 1.5 155.29 7.38 0.1973 4369
 4371 3 1.4 155.69 7.38 0.1973 4370
 4372 3 1.3 156.1 7.38 0.1973 4371
 4373 3 1.2 156.49 7.38 0.1973 4372
 4374 3 1 157.19 7.78 0.2631 4373
 4375 3 0.78 157.9 8.14 0.2631 4374
 4376 3 0.3 158.29 8.56 0.2631 4375
 4377 3 -0.19 158.69 8.56 0.2631 4376
 4378 3 -0.66 159.1 8.14 0.1973 4377
 4379 3 -1.03 159.69 8.14 0.2631 4378
 4380 3 -1.39 160.1 8.14 0.1973 4379
 4381 3 -1.87 160.69 8.14 0.1973 4380
 4382 3 -2.1 161.1 8.56 0.1973 4381
 4383 3 -2.45 161.69 8.56 0.1973 4382
 4384 3 -2.7 161.99 8.56 0.1315 4383
 4385 3 -2.92 162.4 8.56 0.1973 4384
 4386 3 -3.26 163.1 8.56 0.1973 4385
 4387 3 -3.49 163.49 8.56 0.1973 4386
 4388 3 -3.72 164.1 8.56 0.1973 4387
 4389 3 -4.3 164.9 8.56 0.1315 4388
 4390 3 -4.9 165.69 8.56 0.2631 4389
 4391 3 -5.39 166.1 8.56 0.2631 4390
 4392 3 -5.87 166.69 8.56 0.1315 4391
 4393 3 -6.6 167.6 8.56 0.1315 4392
 4394 3 -7.1 167.99 8.56 0.1315 4393
 4395 3 -7.35 168.19 8.14 0.1315 4394
 4396 3 -7.85 168.59 8.14 0.1973 4395
 4397 3 -8.6 169.09 8.56 0.06577 4396
 4398 3 -9.21 169.59 8.56 0.1315 4397
 4399 3 -9.84 169.99 8.56 0.1315 4398
 4400 3 -10.32 170.49 8.56 0.1315 4399
 4401 3 -10.81 170.89 8.56 0.06577 4400
 4402 3 -11.32 171.19 8.56 0.06577 4401
 4403 3 -11.95 171.59 8.93 0.2631 4402
 4404 3 -12.7 171.99 8.93 0.3288 4403
 4405 3 -13.08 172.29 9.31 0.1315 4404
 4406 3 -13.46 172.39 9.31 0.1315 4405
 4407 3 -13.85 172.59 9.31 0.1315 4406
 4408 3 -14.22 172.69 9.31 0.06577 4407
 4409 3 -14.61 172.89 9.31 0.1315 4408
 4410 3 -14.96 173.29 9.31 0.1315 4409
 4411 3 -15.35 173.59 9.31 0.1315 4410
 4412 3 -15.7 174.09 9.72 0.1315 4411
 4413 3 -15.94 174.49 9.72 0.1315 4412
 4414 3 -16.18 174.79 9.72 0.1315 4413
 4415 3 -16.54 175.19 9.72 0.1315 4414
 4416 3 -16.78 175.49 9.72 0.1315 4415
 4417 3 -17.01 175.89 9.72 0.1973 4416
 4418 3 -17.38 176.19 10.1 0.1315 4417
 4419 3 -17.64 176.39 10.1 0.06577 4418
 4420 3 -18 176.79 10.1 0.06577 4419
 4421 3 -18.51 176.99 10.1 0.06577 4420
 4422 3 -19.14 177.39 10.1 0.06577 4421
 4423 3 -19.63 177.89 10.22 0.148 4422
 4424 3 -20 178.19 10.31 0.1644 4423
 4425 3 -20.63 178.49 10.39 0.1151 4424
 4426 3 -21.13 178.89 10.51 0.06577 4425
 4427 3 -21.48 179.49 10.51 0.1315 4426
 4428 3 -21.59 179.89 10.51 0.1315 4427
 4429 3 -21.82 180.29 10.51 0.06577 4428
 4430 3 -22.05 180.69 10.89 0.1315 4429
 4431 3 -22.3 180.89 10.89 0.1315 4430
 4432 3 -22.54 181.09 10.89 0.1315 4431
 4433 3 -22.79 181.19 10.89 0.1315 4432
 4434 3 -23.41 181.79 11.3 0.1315 4433
 4435 3 -23.77 182.09 10.89 0.1315 4434
 4436 3 -24.01 182.49 11.3 0.07892 4435
 4437 3 -24.24 182.89 11.3 0.1973 4436
 4438 3 -24.61 183.19 11.3 0.1315 4437
 4439 3 -25.01 183.29 11.3 0.1315 4438
 4440 3 -25.9 183.59 11.68 0.1315 4439
 4441 3 -26.42 183.79 11.68 0.1315 4440
 4442 3 -26.92 184.09 11.68 0.06577 4441
 4443 3 -27.18 184.29 11.68 0.06577 4442
 4444 3 -27.29 184.29 11.68 0.06577 4443
 4445 3 -27.55 184.49 11.68 0.06577 4444
 4446 3 -27.78 184.79 12.06 0.06577 4445
 4447 3 -28.02 185.09 12.06 0.06577 4446
 4448 3 -28.26 185.29 12.06 0.06577 4447
 4449 3 -28.9 185.79 12.43 0.06577 4448
 4450 3 -29.36 186.49 12.84 0.1973 4449
 4451 3 -29.71 187.19 12.84 0.1973 4450
 4452 3 6.73 0.19 -7.03 0.5919 1
 4453 3 10.61 -2.27 -7.03 0.2631 4452
 4454 3 9.98 -3.17 -7.03 0.2631 4453
 4455 3 10.75 -4.03 -7.03 0.2631 4454
 4456 3 11.66 -3.69 -7.03 0.3288 4455
 4457 3 12.43 -3.09 -7.42 0.3946 4456
 4458 3 12.87 -3.67 -7.42 0.3946 4457
 4459 3 12.96 -4.62 -7.42 0.4604 4458
 4460 3 13.09 -5.49 -8.18 0.3946 4459
 4461 3 13.22 -6.31 -8.18 0.3946 4460
 4462 3 13.15 -7.09 -8.18 0.3946 4461
 4463 3 13.23 -7.76 -8.18 0.5261 4462
 4464 3 13.54 -8.98 -8.18 0.5261 4463
 4465 3 13.96 -10.2 -8.18 0.7892 4464
 4466 3 14.08 -11.92 -8.18 0.6577 4465
 4467 3 14.53 -13.01 -8.97 0.5261 4466
 4468 3 14.82 -14.35 -9.75 0.6577 4467
 4469 3 15.02 -15.16 -10.14 0.6577 4468
 4470 3 14.93 -16.22 -10.52 0.9207 4469
