# Supplementary material for: Online conversion of reconstructed neural morphologies into standardized SWC format
Source: Nat Commun. 2023 Nov 16;14:7429. doi: 10.1038/s41467-023-42931-x (PMC10654402; doi:10.1038/s41467-023-42931-x)
Supplement: Supplementary file 5 — Supplementary Data 2 [file 41467_2023_42931_MOESM5_ESM.zip › SupplementaryData2.swc]

#cell_type : M_vPNml53
#neurotransmitter : gaba
#contributor : hemibrain
#coordinate : voxels_8x8x8nm
#brainsapce : JRCFIB2018Fraw
#species : Drosophila melanogaster
#original_source : nat
#reference : doi.org/10.7554/eLife.57443 & doi.org/10.1101/2020.06.12.148775
# Index Type X Y Z Radius Parent 
1 6 151.6 273.792 283.328 1.79498 -1
2 6 153.712 275.328 284.48 0.864 1
3 6 154.48 275.904 284.48 0.48 2
4 6 154.288 274.56 285.056 0.288 2
5 6 151.459 273.73 283.312 1.74098 1
6 6 150.311 273.234 283.154 1.29005 5
7 6 148.72 272.832 282.368 0.447058 6
8 6 148.208 272.576 281.856 0.333325 7
9 6 147.952 272.448 281.6 0.333325 8
10 6 147.568 272.064 281.216 0.096 9
11 6 147.376 271.872 281.216 0.096 10
12 6 147.568 267.648 278.336 0.288 11
13 6 147.76 267.264 277.952 0.288 12
14 6 147.76 266.688 277.76 0.096 13
15 6 147.952 266.688 277.76 0.096 14
16 6 148.336 266.304 277.568 0.288 15
17 6 148.528 265.536 277.376 0.288 16
18 6 148.912 264.96 276.992 0.288 17
19 6 149.296 264.384 276.608 0.288 18
20 6 149.68 263.808 276.224 0.288 19
21 6 149.872 263.232 276.032 0.288 20
22 6 150.064 262.464 275.456 0.288 21
23 6 150.064 262.08 274.88 0.288 22
24 6 150.064 261.888 274.496 0.288 23
25 6 150.256 261.504 274.112 0.096 24
26 6 150.064 261.312 273.728 0.288 25
27 6 149.104 259.2 271.424 0.288 26
28 6 149.104 259.008 271.04 0.288 27
29 6 148.912 258.048 270.272 0.288 28
30 6 148.72 257.472 270.08 0.333325 29
31 6 148.528 256.704 269.696 0.288 30
32 6 148.528 256.32 269.312 0.175529 31
33 6 148.528 255.936 269.12 0.175529 32
34 6 148.528 255.744 268.928 0.096 33
35 6 148.528 255.552 268.736 0.096 34
36 6 148.528 255.36 268.544 0.175529 35
37 6 148.528 255.168 268.544 0.175529 36
38 6 148.336 254.976 268.352 0.096 37
39 6 148.336 254.784 268.352 0.175529 38
40 6 148.144 254.592 268.16 0.175529 39
41 6 147.952 254.592 268.16 0.175529 40
42 6 147.76 254.4 268.16 0.096 41
43 6 147.568 254.4 268.16 0.096 42
44 6 147.376 254.208 268.16 0.175529 43
45 6 147.184 254.016 267.968 0.096 44
46 6 146.992 254.016 267.968 0.175529 45
47 6 146.8 253.824 267.968 0.096 46
48 6 146.608 253.824 267.968 0.096 47
49 6 146.416 253.824 267.968 0.096 48
50 6 146.224 253.632 267.968 0.175529 49
51 6 146.032 253.44 267.968 0.096 50
52 6 145.84 253.44 267.968 0.175529 51
53 6 145.648 253.248 267.968 0.175529 52
54 6 145.456 253.056 267.776 0.175529 53
55 6 145.456 252.672 267.584 0.288 54
56 6 145.648 252.288 267.392 0.288 55
57 6 146.032 251.904 267.008 0.288 56
58 6 146.032 251.328 266.624 0.096 57
59 6 146.032 251.136 266.624 0.175529 58
60 6 145.84 250.944 266.432 0.175529 59
61 6 145.648 250.944 266.432 0.175529 60
62 6 145.456 250.752 266.24 0.175529 61
63 6 145.264 250.56 266.24 0.175529 62
64 6 144.88 250.368 266.24 0.175529 63
65 6 144.496 250.176 266.24 0.175529 64
66 6 144.304 249.984 266.048 0.288 65
67 6 143.728 249.6 266.048 0.096 66
68 6 143.536 249.6 266.048 0.175529 67
69 6 143.344 249.6 266.048 0.096 68
70 6 143.152 249.408 266.048 0.175529 69
71 6 142.96 249.216 266.048 0.096 70
72 6 142.576 249.216 266.048 0.288 71
73 6 142.192 249.024 266.048 0.175529 72
74 6 141.808 248.832 266.048 0.288 73
75 6 141.616 248.64 265.856 0.175529 74
76 6 141.424 248.448 265.856 0.175529 75
77 6 141.232 248.256 265.664 0.175529 76
78 6 141.04 248.256 265.664 0.175529 77
79 6 140.656 247.872 265.28 0.175529 78
80 6 140.464 247.68 265.28 0.175529 79
81 6 140.272 247.488 265.088 0.175529 80
82 6 140.08 247.296 265.088 0.175529 81
83 6 139.696 247.104 265.088 0.175529 82
84 6 139.312 246.912 265.088 0.175529 83
85 6 138.928 246.528 264.704 0.175529 84
86 6 138.736 246.336 264.704 0.175529 85
87 6 138.544 246.144 264.512 0.175529 86
88 6 138.352 245.952 264.512 0.175529 87
89 6 138.16 245.76 264.32 0.175529 88
90 6 137.968 245.568 264.32 0.175529 89
91 6 137.776 245.376 264.128 0.175529 90
92 6 137.584 245.184 264.128 0.175529 91
93 6 137.392 244.992 263.936 0.175529 92
94 6 137.2 244.8 263.936 0.175529 93
95 6 136.816 244.416 263.552 0.175529 94
96 6 136.624 244.032 263.552 0.175529 95
97 6 136.432 243.84 263.36 0.175529 96
98 6 136.432 243.648 263.36 0.175529 97
99 6 136.048 243.264 262.976 0.175529 98
100 6 136.048 243.072 262.976 0.175529 99
101 6 135.856 242.88 262.784 0.175529 100
102 6 135.664 242.496 262.784 0.175529 101
103 6 135.472 242.304 262.592 0.175529 102
104 6 135.472 242.112 262.592 0.175529 103
105 6 135.088 241.728 262.208 0.175529 104
106 6 135.088 241.536 262.208 0.175529 105
107 6 134.704 241.152 261.824 0.175529 106
108 6 134.512 240.96 261.824 0.175529 107
109 6 134.32 240.768 261.632 0.096 108
110 6 134.32 240.576 261.632 0.175529 109
111 6 134.32 240.384 261.44 0.175529 110
112 6 134.128 240.192 261.248 0.175529 111
113 6 134.128 240 261.056 0.175529 112
114 6 133.936 239.808 260.864 0.175529 113
115 6 133.744 239.616 260.864 0.175529 114
116 6 133.552 239.424 260.672 0.175529 115
117 6 133.552 239.232 260.672 0.175529 116
118 6 133.36 239.04 260.48 0.175529 117
119 6 133.36 238.848 260.48 0.175529 118
120 6 133.168 238.656 260.288 0.175529 119
121 6 133.168 238.464 260.288 0.175529 120
122 6 132.976 238.272 260.096 0.175529 121
123 6 132.784 237.888 259.904 0.288 122
124 6 132.592 237.696 259.712 0.175529 123
125 6 132.592 237.312 259.52 0.175529 124
126 6 132.4 237.12 259.328 0.175529 125
127 6 132.4 236.928 259.136 0.175529 126
128 6 132.208 236.736 258.944 0.175529 127
129 6 132.208 236.544 258.752 0.175529 128
130 6 132.016 236.352 258.56 0.175529 129
131 6 132.016 235.968 258.176 0.288 130
132 6 131.824 235.584 257.792 0.096 131
133 6 131.824 235.392 257.6 0.096 132
134 6 131.824 235.392 257.408 0.096 133
135 6 131.824 235.392 257.216 0.096 134
136 6 131.824 235.2 257.024 0.096 135
137 6 131.824 235.2 256.832 0.096 136
138 6 131.824 235.008 256.64 0.096 137
139 6 131.824 235.008 256.448 0.096 138
140 6 131.824 234.816 256.256 0.096 139
141 6 131.824 234.816 256.064 0.096 140
142 6 131.824 234.816 255.872 0.096 141
143 6 131.824 234.816 255.68 0.096 142
144 6 131.824 234.624 255.488 0.175529 143
145 6 131.824 234.624 255.296 0.175529 144
146 6 131.632 234.432 255.104 0.096 145
147 6 131.632 234.24 254.912 0.096 146
148 6 131.632 234.048 254.72 0.096 147
149 6 131.632 234.048 254.528 0.096 148
150 6 131.632 233.856 254.336 0.175529 149
151 6 131.632 233.664 254.144 0.175529 150
152 6 131.632 233.472 253.952 0.096 151
153 6 131.632 233.472 253.76 0.096 152
154 6 131.44 233.28 253.568 0.288 153
155 6 131.44 233.088 253.184 0.175529 154
156 6 131.44 232.896 252.8 0.175529 155
157 6 131.44 232.704 252.608 0.096 156
158 6 131.44 232.704 252.416 0.096 157
159 6 131.44 232.704 252.224 0.096 158
160 6 131.44 232.704 252.032 0.096 159
161 6 131.44 232.704 251.84 0.096 160
162 6 131.44 232.512 251.456 0.288 161
163 6 131.44 232.512 251.072 0.288 162
164 6 131.632 232.128 250.688 0.288 163
165 6 131.632 231.936 250.304 0.175529 164
166 6 131.824 231.936 250.112 0.096 165
167 6 131.824 231.936 249.92 0.175529 166
168 6 131.824 231.936 249.728 0.175529 167
169 6 132.016 231.744 249.536 0.096 168
170 6 132.016 231.744 249.344 0.096 169
171 6 132.016 231.744 249.152 0.096 170
172 6 132.016 231.744 248.96 0.096 171
173 6 132.016 231.744 248.768 0.096 172
174 6 132.208 231.744 248.576 0.175529 173
175 6 132.4 231.552 248.384 0.096 174
176 6 132.4 231.552 248.192 0.096 175
177 6 132.4 231.552 248 0.096 176
178 6 132.592 231.552 247.808 0.175529 177
179 6 132.784 231.36 247.616 0.096 178
180 6 132.784 231.36 247.424 0.096 179
181 6 132.784 231.36 247.232 0.096 180
182 6 132.784 231.36 247.04 0.175529 181
183 6 132.976 231.168 246.848 0.096 182
184 6 133.168 231.168 246.656 0.096 183
185 6 133.168 231.168 246.464 0.096 184
186 6 133.168 231.168 246.272 0.096 185
187 6 133.168 231.168 246.08 0.096 186
188 6 133.36 231.168 245.888 0.175529 187
189 6 133.552 231.168 245.696 0.096 188
190 6 133.552 231.168 245.504 0.175529 189
191 6 133.552 231.168 245.312 0.175529 190
192 6 133.744 231.168 245.12 0.096 191
193 6 133.744 231.168 244.928 0.096 192
194 6 133.744 231.168 244.736 0.096 193
195 6 133.744 231.168 244.544 0.096 194
196 6 133.936 230.976 244.352 0.096 195
197 6 133.936 230.976 244.16 0.096 196
198 6 133.936 230.976 243.968 0.096 197
199 6 133.936 230.976 243.776 0.096 198
200 6 133.936 230.976 243.584 0.096 199
201 6 133.936 230.976 243.392 0.096 200
202 6 134.128 230.784 243.2 0.175529 201
203 6 134.32 230.784 242.816 0.288 202
204 6 134.512 230.784 242.432 0.288 203
205 6 134.704 230.976 242.24 0.288 204
206 6 135.28 230.976 241.664 0.096 205
207 6 135.472 230.976 241.664 0.096 206
208 6 135.664 230.976 241.664 0.096 207
209 6 135.856 230.976 241.472 0.175529 208
210 6 136.048 230.976 241.28 0.096 209
211 6 136.24 230.784 241.088 0.288 210
212 6 136.624 230.592 240.704 0.096 211
213 6 136.816 230.592 240.512 0.175529 212
214 6 137.008 230.4 240.32 0.096 213
215 6 137.008 230.4 240.128 0.175529 214
216 6 137.2 230.4 239.936 0.175529 215
217 6 137.392 230.208 239.744 0.175529 216
218 6 137.392 230.208 239.552 0.175529 217
219 6 137.776 229.824 239.168 0.175529 218
220 6 137.968 229.824 238.976 0.175529 219
221 6 138.16 229.632 238.784 0.096 220
222 6 138.352 229.632 238.4 0.288 221
223 6 138.736 229.632 238.016 0.175529 222
224 6 138.928 229.44 237.824 0.175529 223
225 6 139.312 229.44 237.44 0.288 224
226 6 139.696 229.44 237.056 0.288 225
227 6 140.08 229.44 236.864 0.096 226
228 6 140.464 229.44 236.672 0.288 227
229 6 140.848 229.44 236.48 0.175529 228
230 6 141.04 229.248 236.288 0.096 229
231 6 141.232 229.248 236.288 0.096 230
232 6 141.616 229.248 235.904 0.288 231
233 6 141.808 229.248 235.52 0.288 232
234 6 142.192 229.056 235.136 0.288 233
235 6 142.576 228.864 234.752 0.096 234
236 6 142.768 228.864 234.56 0.096 235
237 6 142.96 228.864 234.56 0.096 236
238 6 143.152 228.864 234.368 0.175529 237
239 6 143.344 228.864 234.176 0.175529 238
240 6 143.536 228.672 233.984 0.096 239
241 6 143.728 228.672 233.792 0.175529 240
242 6 143.92 228.672 233.6 0.175529 241
243 6 144.112 228.672 233.216 0.175529 242
244 6 144.304 228.48 233.024 0.096 243
245 6 144.496 228.48 232.832 0.096 244
246 6 144.688 228.48 232.64 0.175529 245
247 6 144.88 228.48 232.448 0.096 246
248 6 144.88 228.48 232.256 0.096 247
249 6 145.072 228.48 231.872 0.288 248
250 6 145.264 228.48 231.296 0.096 249
251 6 145.264 228.288 231.104 0.175529 250
252 6 145.456 228.288 230.912 0.096 251
253 6 145.648 228.288 230.72 0.096 252
254 6 145.84 228.288 230.528 0.096 253
255 6 146.032 228.288 230.336 0.096 254
256 6 146.224 228.288 230.144 0.096 255
257 6 146.224 228.288 229.952 0.096 256
258 6 146.416 228.288 229.76 0.175529 257
259 6 146.608 228.288 229.376 0.175529 258
260 6 146.992 228.288 228.992 0.175529 259
261 6 147.376 228.288 228.8 0.288 260
262 6 147.76 228.48 228.416 0.288 261
263 6 148.144 228.48 228.224 0.096 262
264 6 148.336 228.48 228.224 0.096 263
265 6 148.528 228.48 228.224 0.096 264
266 6 148.912 228.48 227.84 0.288 265
267 6 149.296 228.48 227.648 0.096 266
268 6 149.488 228.48 227.456 0.096 267
269 6 149.68 228.48 227.456 0.096 268
270 6 149.872 228.48 227.264 0.096 269
271 6 150.064 228.48 227.264 0.096 270
272 6 150.256 228.48 227.264 0.096 271
273 6 150.448 228.48 227.264 0.096 272
274 6 150.64 228.48 227.072 0.175529 273
275 6 150.832 228.288 226.88 0.096 274
276 6 151.024 228.288 226.88 0.096 275
277 6 151.216 228.288 226.688 0.175529 276
278 6 151.408 228.096 226.496 0.096 277
279 6 151.792 228.096 226.496 0.288 278
280 6 152.176 228.096 226.496 0.288 279
281 6 152.752 228.096 226.304 0.447058 280
282 6 153.328 227.904 226.304 0.447058 281
283 6 154.096 227.328 226.112 0.175529 282
284 6 154.288 227.136 226.112 0.175529 283
285 6 155.056 227.136 226.304 0.48 284
286 6 155.056 227.712 226.304 0.333325 285
287 6 155.056 228.48 226.304 0.48 286
288 6 155.478 229.853 226.304 0.340658 287
289 6 156.277 230.503 226.27 0.485564 288
290 6 156.976 231.36 225.92 0.447058 289
291 6 157.36 232.32 225.536 0.333325 290
292 6 157.744 232.896 224.96 0.288 291
293 6 157.594 233.194 224.662 0.323253 292
294 6 157.168 233.664 224 0.288 293
295 6 157.36 234.24 223.232 0.447058 294
296 6 157.36 234.624 222.848 0.48 295
297 6 157.36 235.2 222.464 0.333325 296
298 6 157.36 235.968 221.696 0.447058 297
299 6 157.36 236.544 221.12 0.333325 298
300 6 157.936 237.504 221.12 0.333325 299
301 6 158.704 238.272 220.736 0.447058 300
302 6 158.896 239.04 220.736 0.288 301
303 6 159.664 240 220.736 0.48 302
304 6 159.856 240.576 220.544 0.511158 303
305 6 160.24 240.96 220.16 0.288 304
306 6 161.2 241.536 219.584 0.511158 305
307 6 161.968 241.344 219.392 0.48 306
308 6 162.544 241.344 219.392 0.288 307
309 6 162.928 241.536 219.392 0.288 308
310 6 163.12 242.304 219.008 0.288 309
311 6 163.312 243.072 218.816 0.596266 310
312 6 163.888 243.84 218.624 0.333325 311
313 6 164.08 244.224 218.432 0.447058 312
314 6 164.08 244.992 218.432 0.288 313
315 6 163.888 245.376 218.048 0.333325 314
316 6 163.12 246.144 217.472 0.333325 315
317 6 162.736 247.104 217.088 0.447058 316
318 6 162.544 247.68 216.896 0.288 317
319 6 162.544 248.064 216.896 0.288 318
320 6 162.352 248.832 216.896 0.288 319
321 6 162.16 249.6 216.896 0.333325 320
322 6 161.968 250.368 216.896 0.672 321
323 6 161.968 251.136 216.896 0.48 322
324 6 162.16 251.904 217.088 0.288 323
325 6 162.16 252.576 217.088 0.452548 324
326 6 162.16 252.864 217.088 0.469019 325
327 6 161.968 253.632 216.896 0.48 326
328 6 161.796 254.148 216.896 0.308106 327
329 6 161.776 254.592 216.128 0.288 328
330 6 161.584 255.552 215.744 0.288 329
331 6 161.392 256.512 214.976 0.447058 330
332 6 161.2 256.896 214.784 0.288 331
333 6 161.008 257.088 214.592 0.288 332
334 6 160.816 257.856 214.016 0.447058 333
335 6 160.569 258.295 213.577 0.310549 334
336 6 160.562 258.729 213.57 0.202491 335
337 6 160.624 259.2 213.632 0.096 336
338 6 160.624 259.392 213.632 0.096 337
339 6 160.624 259.584 213.632 0.096 338
340 6 160.624 259.776 213.44 0.096 339
341 6 160.624 259.968 213.248 0.096 340
342 6 160.816 260.16 213.056 0.175529 341
343 6 160.816 260.544 212.864 0.175529 342
344 6 160.816 260.736 212.864 0.096 343
345 6 160.624 260.928 212.672 0.175529 344
346 6 160.624 261.12 212.48 0.096 345
347 6 160.624 261.312 212.48 0.096 346
348 6 160.624 261.504 212.288 0.096 347
349 6 160.624 261.696 212.096 0.175529 348
350 6 160.624 261.888 212.096 0.096 349
351 6 160.816 262.08 211.904 0.175529 350
352 6 160.816 262.272 211.712 0.175529 351
353 6 161.008 262.464 211.52 0.175529 352
354 6 161.008 262.656 211.52 0.175529 353
355 6 161.2 262.848 211.328 0.175529 354
356 6 161.584 263.232 211.136 0.288 355
357 6 161.776 263.424 210.944 0.175529 356
358 6 162.16 263.808 210.944 0.175529 357
359 6 162.352 264 210.944 0.096 358
360 6 162.544 264.192 210.944 0.096 359
361 6 162.736 264.384 210.944 0.096 360
362 6 162.928 264.576 210.944 0.175529 361
363 6 163.312 264.96 210.56 0.175529 362
364 6 163.312 265.152 210.56 0.175529 363
365 6 163.696 265.536 210.56 0.175529 364
366 6 163.888 265.728 210.368 0.175529 365
367 6 164.08 265.92 210.368 0.175529 366
368 6 164.272 266.112 210.176 0.175529 367
369 6 164.464 266.112 210.176 0.175529 368
370 6 164.848 266.304 210.176 0.175529 369
371 6 165.04 266.304 210.176 0.096 370
372 6 165.424 266.496 209.984 0.288 371
373 6 165.808 266.496 209.984 0.096 372
374 6 166 266.496 209.984 0.096 373
375 6 166.192 266.496 209.984 0.096 374
376 6 166.384 266.496 209.984 0.096 375
377 6 166.576 266.496 209.984 0.175529 376
378 6 166.96 266.304 209.984 0.175529 377
379 6 167.152 266.304 209.984 0.096 378
380 6 167.344 266.112 210.176 0.175529 379
381 6 167.536 265.92 210.368 0.175529 380
382 6 167.824 265.632 210.368 0.259882 381
383 6 167.958 265.517 210.368 0.288 382
384 6 168.304 265.344 210.368 0.288 383
385 6 168.88 264.96 210.368 0.288 384
386 6 169.072 264.576 210.368 0.175529 385
387 6 169.264 264.192 210.368 0.175529 386
388 6 169.456 264 210.56 0.175529 387
389 6 169.648 263.808 210.752 0.096 388
390 6 169.648 263.616 210.752 0.096 389
391 6 169.84 263.232 210.944 0.096 390
392 6 169.84 263.232 211.136 0.096 391
393 6 170.032 263.04 211.328 0.175529 392
394 6 170.416 262.656 211.712 0.175529 393
395 6 170.8 262.464 211.712 0.175529 394
396 6 170.992 262.272 211.904 0.175529 395
397 6 170.992 262.08 212.096 0.175529 396
398 6 171.376 261.696 212.48 0.175529 397
399 6 171.568 261.504 212.672 0.175529 398
400 6 171.76 261.312 212.864 0.096 399
401 6 171.76 261.12 213.056 0.096 400
402 6 171.76 261.12 213.248 0.096 401
403 6 171.76 261.12 213.44 0.096 402
404 6 171.952 260.928 213.632 0.175529 403
405 6 171.952 260.928 213.824 0.175529 404
406 6 172.144 260.736 214.016 0.096 405
407 6 172.144 260.736 214.208 0.096 406
408 6 172.144 260.544 214.4 0.175529 407
409 6 172.336 260.352 214.592 0.175529 408
410 6 172.528 260.16 214.592 0.175529 409
411 6 172.72 259.968 214.784 0.175529 410
412 6 172.72 259.776 214.976 0.175529 411
413 6 172.912 259.584 215.168 0.288 412
414 6 173.104 259.2 215.552 0.288 413
415 6 173.296 258.624 216.128 0.288 414
416 6 173.488 258.24 216.512 0.096 415
417 6 173.488 258.048 216.704 0.175529 416
418 6 173.488 257.856 216.896 0.096 417
419 6 173.488 257.664 217.088 0.175529 418
420 6 173.488 257.472 217.28 0.096 419
421 6 173.488 257.28 217.472 0.096 420
422 6 173.488 257.088 217.664 0.096 421
423 6 173.488 256.896 217.856 0.096 422
424 6 173.488 256.704 218.048 0.096 423
425 6 173.488 256.704 218.24 0.096 424
426 6 173.488 256.704 218.432 0.096 425
427 6 173.488 256.512 218.624 0.175529 426
428 6 173.68 256.512 218.816 0.175529 427
429 6 173.68 256.32 219.008 0.175529 428
430 6 173.68 256.128 219.2 0.096 429
431 6 173.68 255.936 219.2 0.175529 430
432 6 173.296 255.552 219.584 0.175529 431
433 6 173.104 255.36 219.776 0.096 432
434 6 173.104 255.168 219.968 0.096 433
435 6 173.104 254.976 220.16 0.175529 434
436 6 173.296 254.784 220.352 0.096 435
437 6 173.488 254.784 220.544 0.175529 436
438 6 173.68 254.592 220.544 0.175529 437
439 6 173.872 254.4 220.736 0.096 438
440 6 173.872 254.208 220.736 0.096 439
441 6 173.872 254.016 220.736 0.096 440
442 6 173.872 253.824 220.928 0.175529 441
443 6 173.872 253.632 220.928 0.175529 442
444 6 173.872 253.44 220.928 0.096 443
445 6 173.68 253.056 221.312 0.288 444
446 6 173.488 252.672 221.696 0.288 445
447 6 173.488 251.904 222.08 0.288 446
448 6 172.912 250.944 222.848 0.288 447
449 6 172.72 250.56 222.848 0.096 448
450 6 172.528 250.368 222.848 0.096 449
451 6 172.528 250.176 222.848 0.096 450
452 6 172.336 249.984 222.656 0.175529 451
453 6 172.144 249.792 222.656 0.175529 452
454 6 171.952 249.6 222.656 0.096 453
455 6 167.728 264.96 210.368 0.096 383
456 6 167.728 264.768 210.368 0.096 455
457 6 167.728 264.576 210.368 0.175529 456
458 6 167.92 264.384 210.56 0.096 457
459 6 167.728 265.536 210.752 0.096 382
460 6 167.728 265.536 210.944 0.096 459
461 6 167.728 265.536 211.136 0.096 460
462 6 167.728 265.536 211.328 0.096 461
463 6 167.728 265.536 211.52 0.096 462
464 6 167.728 265.536 211.712 0.096 463
465 6 167.728 265.536 211.904 0.096 464
466 6 160.624 258.816 213.248 0.096 336
467 6 160.624 259.008 213.056 0.096 466
468 6 160.624 259.2 212.864 0.096 467
469 6 160.624 259.392 212.864 0.096 468
470 6 160.624 259.584 212.672 0.096 469
471 6 160.624 259.776 212.672 0.096 470
472 6 160.624 259.968 212.48 0.096 471
473 6 160.816 260.16 212.288 0.096 472
474 6 160.816 260.352 212.288 0.096 473
475 6 160.816 260.544 212.096 0.096 474
476 6 160.816 260.736 212.096 0.096 475
477 6 160.816 260.928 211.904 0.096 476
478 6 160.816 261.12 211.712 0.096 477
479 6 160.624 261.312 211.52 0.096 478
480 6 160.624 261.312 211.328 0.096 479
481 6 160.624 261.504 211.136 0.096 480
482 6 160.624 261.696 210.944 0.096 481
483 6 160.624 261.696 210.752 0.096 482
484 6 160.624 261.696 210.56 0.096 483
485 6 160.816 261.696 210.368 0.096 484
486 6 160.24 258.624 213.248 0.175529 335
487 6 160.048 258.624 213.248 0.175529 486
488 6 159.856 258.816 213.056 0.175529 487
489 6 159.664 259.008 213.056 0.175529 488
490 6 159.28 259.2 213.056 0.288 489
491 6 158.512 259.584 212.672 0.288 490
492 6 158.128 259.776 212.48 0.175529 491
493 6 157.936 259.776 212.48 0.175529 492
494 6 157.744 259.776 212.48 0.096 493
495 6 157.552 259.968 212.48 0.175529 494
496 6 157.36 260.16 212.288 0.175529 495
497 6 157.168 260.16 212.288 0.175529 496
498 6 156.976 260.352 212.096 0.288 497
499 6 156.4 260.736 211.712 0.288 498
500 6 156.016 260.928 211.52 0.288 499
501 6 155.632 260.928 211.136 0.175529 500
502 6 155.44 261.12 210.944 0.175529 501
503 6 155.248 261.12 210.752 0.096 502
504 6 155.056 261.312 210.56 0.288 503
505 6 154.672 261.312 210.176 0.288 504
506 6 154.288 261.696 209.792 0.333325 505
507 6 154.288 262.08 209.408 0.288 506
508 6 154.288 262.848 209.216 0.288 507
509 6 154.48 263.232 209.216 0.175529 508
510 6 154.672 263.616 209.216 0.175529 509
511 6 154.864 263.808 209.216 0.175529 510
512 6 155.056 264.192 209.216 0.288 511
513 6 155.632 265.152 209.024 0.288 512
514 6 155.824 265.344 208.832 0.288 513
515 6 156.208 265.728 208.832 0.175529 514
516 6 156.39 266.092 208.832 0.282063 515
517 6 156.208 266.496 208.64 0.333325 516
518 6 156.016 266.88 208.64 0.175529 517
519 6 155.76 267.136 208.384 0.175529 518
520 6 155.632 267.264 208.256 0.175529 519
521 6 155.44 267.264 208.064 0.096 520
522 6 155.248 267.264 207.872 0.096 521
523 6 155.056 267.264 207.68 0.096 522
524 6 154.864 267.456 207.488 0.175529 523
525 6 154.543 267.456 207.328 0.269489 524
526 6 154.096 267.456 207.104 0.288 525
527 6 153.712 267.456 206.912 0.096 526
528 6 153.52 267.456 206.912 0.096 527
529 6 153.328 267.456 206.912 0.096 528
530 6 153.136 267.264 206.72 0.175529 529
531 6 152.944 267.264 206.528 0.175529 530
532 6 152.752 267.072 206.336 0.096 531
533 6 152.56 267.072 206.336 0.096 532
534 6 152.368 266.88 206.144 0.096 533
535 6 152.176 266.88 206.144 0.096 534
536 6 151.984 266.688 205.952 0.175529 535
537 6 151.792 266.688 205.76 0.175529 536
538 6 151.6 266.496 205.568 0.175529 537
539 6 151.408 266.304 205.376 0.096 538
540 6 151.216 266.304 205.376 0.096 539
541 6 151.024 266.304 205.376 0.096 540
542 6 150.832 266.304 205.184 0.096 541
543 6 150.448 266.304 204.992 0.288 542
544 6 149.68 266.304 204.416 0.288 543
545 6 149.296 266.304 204.032 0.288 544
546 6 148.72 266.304 203.84 0.096 545
547 6 148.528 266.304 203.84 0.096 546
548 6 148.144 266.496 203.648 0.288 547
549 6 147.76 266.496 203.648 0.175529 548
550 6 147.457 266.799 203.345 0.129613 549
551 6 147.376 266.88 203.264 0.096 550
552 6 147.184 266.88 203.072 0.096 551
553 6 146.992 266.88 202.88 0.096 552
554 6 146.8 266.88 202.688 0.096 553
555 6 146.608 267.072 202.496 0.096 554
556 6 146.608 267.072 202.304 0.096 555
557 6 146.608 267.072 202.112 0.096 556
558 6 146.608 267.072 201.92 0.096 557
559 6 146.608 267.072 201.728 0.096 558
560 6 146.416 267.072 201.536 0.096 559
561 6 146.224 267.264 201.344 0.175529 560
562 6 146.032 267.264 201.152 0.175529 561
563 6 145.648 267.456 200.768 0.288 562
564 6 144.88 267.648 200.192 0.288 563
565 6 144.112 267.648 199.424 0.333325 564
566 6 143.651 267.878 199.424 0.288 565
567 6 143.344 268.032 199.424 0.288 566
568 6 142.96 268.032 199.424 0.096 567
569 6 142.768 268.224 199.616 0.175529 568
570 6 142.384 268.608 200 0.175529 569
571 6 142.192 268.8 200 0.175529 570
572 6 141.808 269.184 200.384 0.175529 571
573 6 141.616 269.184 200.384 0.175529 572
574 6 141.424 269.376 200.576 0.175529 573
575 6 141.232 269.568 200.576 0.175529 574
576 6 141.04 269.76 200.768 0.175529 575
577 6 140.848 269.952 200.96 0.288 576
578 6 140.656 270.144 201.152 0.175529 577
579 6 140.464 270.144 201.344 0.175529 578
580 6 140.272 270.336 201.536 0.175529 579
581 6 140.272 270.336 201.728 0.175529 580
582 6 140.08 270.528 201.92 0.175529 581
583 6 139.888 270.528 202.112 0.096 582
584 6 139.696 270.72 202.304 0.175529 583
585 6 139.312 271.104 202.688 0.175529 584
586 6 139.12 271.104 203.072 0.175529 585
587 6 138.928 270.912 203.264 0.175529 586
588 6 138.736 270.912 203.456 0.096 587
589 6 138.544 270.912 203.648 0.096 588
590 6 138.352 270.912 203.84 0.175529 589
591 6 138.352 270.912 204.032 0.175529 590
592 6 138.352 270.72 204.224 0.096 591
593 6 138.352 270.528 204.416 0.096 592
594 6 138.352 270.528 204.608 0.096 593
595 6 138.352 270.336 204.8 0.096 594
596 6 138.352 270.336 204.992 0.096 595
597 6 138.16 270.144 205.184 0.096 596
598 6 137.968 270.144 205.376 0.096 597
599 6 137.776 270.144 205.376 0.096 598
600 6 137.584 270.144 205.376 0.096 599
601 6 137.392 270.144 205.376 0.096 600
602 6 137.2 270.144 205.184 0.096 601
603 6 137.008 270.144 204.992 0.096 602
604 6 136.816 270.336 204.8 0.096 603
605 6 136.624 270.528 204.608 0.096 604
606 6 136.432 270.72 204.416 0.096 605
607 6 136.24 270.72 204.416 0.096 606
608 6 136.048 270.72 204.416 0.096 607
609 6 135.856 270.912 204.224 0.096 608
610 6 135.664 270.912 204.224 0.096 609
611 6 135.472 270.912 204.224 0.096 610
612 6 135.28 270.912 204.224 0.096 611
613 6 135.088 270.912 204.032 0.096 612
614 6 134.896 270.912 204.032 0.096 613
615 6 134.704 270.912 204.032 0.096 614
616 6 134.512 270.912 204.032 0.096 615
617 6 137.968 269.952 205.568 0.175529 598
618 6 137.776 269.76 205.76 0.096 617
619 6 137.776 269.568 205.952 0.096 618
620 6 137.584 269.376 206.144 0.096 619
621 6 137.584 269.184 206.336 0.096 620
622 6 143.728 268.032 199.04 0.096 566
623 6 143.728 268.224 198.848 0.096 622
624 6 143.728 268.416 198.656 0.096 623
625 6 143.536 268.608 198.464 0.096 624
626 6 143.344 268.8 198.272 0.096 625
627 6 143.152 268.992 198.08 0.096 626
628 6 143.92 267.072 199.424 0.175529 565
629 6 143.728 266.88 199.232 0.096 628
630 6 143.536 266.688 199.04 0.096 629
631 6 143.536 266.496 198.848 0.096 630
632 6 143.344 266.304 198.656 0.096 631
633 6 143.152 266.112 198.464 0.096 632
634 6 142.96 265.92 198.272 0.175529 633
635 6 142.96 265.728 198.272 0.096 634
636 6 142.768 265.536 198.08 0.096 635
637 6 142.768 265.536 197.888 0.096 636
638 6 142.576 265.344 197.696 0.096 637
639 6 142.576 265.344 197.504 0.096 638
640 6 142.384 265.152 197.312 0.096 639
641 6 142.192 265.152 197.12 0.096 640
642 6 142 264.96 196.928 0.096 641
643 6 141.808 264.96 196.736 0.096 642
644 6 141.616 264.768 196.544 0.096 643
645 6 141.424 264.576 196.352 0.096 644
646 6 142.768 265.728 198.464 0.096 635
647 6 142.768 265.536 198.656 0.096 646
648 6 142.96 265.344 198.848 0.096 647
649 6 143.152 265.152 199.04 0.096 648
650 6 143.152 265.152 199.232 0.096 649
651 6 143.344 264.96 199.424 0.096 650
652 6 147.184 266.688 203.456 0.096 550
653 6 146.992 266.688 203.456 0.096 652
654 6 146.8 266.688 203.648 0.096 653
655 6 146.608 266.88 203.84 0.096 654
656 6 146.416 267.072 204.032 0.096 655
657 6 146.224 267.072 204.032 0.096 656
658 6 150.64 266.304 204.224 0.175529 543
659 6 150.832 266.496 204.032 0.096 658
660 6 150.832 266.496 203.84 0.096 659
661 6 150.832 266.496 203.648 0.096 660
662 6 150.832 266.688 203.456 0.096 661
663 6 150.832 266.88 203.264 0.096 662
664 6 151.024 267.072 203.072 0.096 663
665 6 151.216 267.264 202.88 0.096 664
666 6 151.408 267.456 202.688 0.096 665
667 6 151.6 267.648 202.688 0.096 666
668 6 151.792 267.84 202.496 0.096 667
669 6 151.984 267.84 202.496 0.096 668
670 6 152.176 268.032 202.304 0.096 669
671 6 152.944 267.072 207.104 0.096 530
672 6 152.944 267.072 207.296 0.096 671
673 6 153.136 266.88 207.488 0.096 672
674 6 153.136 266.88 207.68 0.096 673
675 6 153.136 266.88 207.872 0.096 674
676 6 153.136 266.88 208.064 0.096 675
677 6 153.328 266.88 208.256 0.096 676
678 6 153.328 266.88 208.448 0.096 677
679 6 153.52 266.88 208.64 0.096 678
680 6 153.712 266.688 208.832 0.096 679
681 6 153.712 266.688 209.024 0.096 680
682 6 153.712 266.688 209.216 0.096 681
683 6 153.904 266.688 209.408 0.096 682
684 6 154.096 266.88 209.6 0.096 683
685 6 154.288 267.072 209.792 0.096 684
686 6 154.48 267.264 209.984 0.096 685
687 6 154.48 267.264 210.176 0.096 686
688 6 154.672 267.84 207.296 0.096 525
689 6 154.672 268.032 207.296 0.096 688
690 6 154.672 268.224 207.296 0.096 689
691 6 154.672 268.416 207.296 0.096 690
692 6 154.864 268.608 207.104 0.096 691
693 6 154.864 268.8 207.104 0.096 692
694 6 154.864 268.992 207.104 0.096 693
695 6 154.864 269.184 207.104 0.096 694
696 6 154.864 269.376 207.104 0.096 695
697 6 154.864 269.568 207.104 0.096 696
698 6 154.864 269.76 207.104 0.096 697
699 6 154.672 269.952 206.912 0.096 698
700 6 154.48 270.144 206.72 0.096 699
701 6 154.48 270.336 206.528 0.096 700
702 6 154.288 270.528 206.336 0.096 701
703 6 154.288 270.72 206.336 0.096 702
704 6 154.288 270.912 206.336 0.096 703
705 6 154.288 271.104 206.336 0.096 704
706 6 154.288 271.296 206.144 0.096 705
707 6 154.48 271.488 205.952 0.096 706
708 6 154.096 271.872 205.952 0.288 707
709 6 154.288 272.256 205.76 0.096 708
710 6 154.288 272.448 205.76 0.096 709
711 6 154.48 272.64 205.76 0.096 710
712 6 154.48 272.832 205.76 0.096 711
713 6 154.672 273.024 205.76 0.096 712
714 6 154.672 273.216 205.76 0.096 713
715 6 154.672 273.408 205.76 0.096 714
716 6 154.672 273.6 205.76 0.096 715
717 6 154.672 273.792 205.76 0.096 716
718 6 154.48 273.984 205.76 0.096 717
719 6 154.288 274.176 205.76 0.096 718
720 6 154.288 274.368 205.76 0.096 719
721 6 154.096 274.56 205.76 0.175529 720
722 6 154.096 274.752 205.76 0.096 721
723 6 154.096 274.944 205.76 0.096 722
724 6 154.096 275.136 205.76 0.096 723
725 6 154.096 275.328 205.952 0.096 724
726 6 154.096 275.52 205.952 0.096 725
727 6 154.096 275.712 206.144 0.096 726
728 6 154.096 275.904 206.144 0.096 727
729 6 154.096 276.096 206.144 0.096 728
730 6 154.288 276.288 206.144 0.096 729
731 6 154.48 276.48 206.336 0.096 730
732 6 154.672 276.672 206.336 0.096 731
733 6 154.864 276.864 206.528 0.096 732
734 6 155.056 277.056 206.72 0.096 733
735 6 155.248 277.248 206.912 0.096 734
736 6 154.288 274.368 205.376 0.096 720
737 6 154.288 274.56 205.184 0.096 736
738 6 154.288 274.752 204.992 0.096 737
739 6 154.288 274.944 204.8 0.096 738
740 6 154.288 275.136 204.608 0.096 739
741 6 154.48 275.328 204.416 0.175529 740
742 6 154.672 275.52 204.224 0.096 741
743 6 154.672 275.712 204.224 0.096 742
744 6 154.672 275.904 204.032 0.175529 743
745 6 154.864 276.096 203.84 0.096 744
746 6 154.864 276.288 203.84 0.096 745
747 6 153.52 271.872 205.952 0.096 708
748 6 153.328 271.68 206.144 0.096 747
749 6 153.136 271.68 206.144 0.096 748
750 6 152.944 271.68 206.144 0.096 749
751 6 152.752 271.872 206.336 0.096 750
752 6 152.56 272.064 206.528 0.096 751
753 6 152.368 272.064 206.72 0.096 752
754 6 156.016 267.456 208.448 0.096 519
755 6 156.208 267.648 208.448 0.096 754
756 6 156.208 267.84 208.448 0.096 755
757 6 156.4 268.032 208.64 0.096 756
758 6 156.208 266.688 208.064 0.096 517
759 6 156.4 266.88 207.872 0.096 758
760 6 156.592 266.88 207.68 0.096 759
761 6 156.784 266.88 207.488 0.096 760
762 6 156.976 266.88 207.488 0.096 761
763 6 157.168 267.072 207.296 0.096 762
764 6 155.632 266.304 208.64 0.096 517
765 6 155.44 266.304 208.64 0.096 764
766 6 155.248 266.304 208.64 0.096 765
767 6 155.056 266.304 208.64 0.096 766
768 6 154.864 266.304 208.448 0.096 767
769 6 154.672 266.112 208.256 0.096 768
770 6 156.784 265.728 208.448 0.288 516
771 6 157.168 265.728 208.064 0.096 770
772 6 157.36 265.728 208.064 0.096 771
773 6 157.552 265.728 208.064 0.096 772
774 6 157.744 265.92 207.872 0.175529 773
775 6 157.936 265.92 207.872 0.175529 774
776 6 158.128 265.92 207.872 0.096 775
777 6 158.32 265.92 207.872 0.096 776
778 6 158.512 266.112 207.872 0.175529 777
779 6 158.704 266.304 207.68 0.175529 778
780 6 158.896 266.304 207.488 0.096 779
781 6 159.088 266.496 207.296 0.175529 780
782 6 159.28 266.496 207.104 0.096 781
783 6 159.664 266.688 206.72 0.288 782
784 6 160.24 266.88 206.144 0.288 783
785 6 161.008 267.84 205.184 0.333325 784
786 6 161.392 268.032 204.8 0.175529 785
787 6 161.584 268.032 204.608 0.175529 786
788 6 161.968 268.416 204.224 0.175529 787
789 6 162.16 268.8 204.032 0.288 788
790 6 162.16 269.184 203.648 0.096 789
791 6 162.16 269.376 203.648 0.175529 790
792 6 162.352 269.568 203.456 0.175529 791
793 6 162.352 269.568 203.264 0.096 792
794 6 162.544 269.76 203.072 0.175529 793
795 6 162.544 270.144 202.688 0.288 794
796 6 162.544 270.528 202.496 0.175529 795
797 6 162.736 270.72 202.496 0.175529 796
798 6 162.928 270.912 202.304 0.175529 797
799 6 163.12 271.296 202.304 0.175529 798
800 6 163.312 271.488 202.304 0.175529 799
801 6 163.504 271.872 202.112 0.288 800
802 6 163.696 272.064 201.92 0.096 801
803 6 163.696 272.256 201.92 0.096 802
804 6 163.696 272.448 201.92 0.175529 803
805 6 163.888 272.64 201.92 0.096 804
806 6 163.888 272.832 201.92 0.175529 805
807 6 164.08 273.024 201.92 0.175529 806
808 6 164.272 273.216 201.92 0.096 807
809 6 164.272 273.408 201.92 0.175529 808
810 6 164.464 273.6 201.92 0.175529 809
811 6 164.656 273.792 201.92 0.096 810
812 6 164.656 274.08 201.92 0.135765 811
813 6 164.848 274.56 201.92 0.288 812
814 6 164.848 275.136 201.536 0.288 813
815 6 164.848 275.52 201.344 0.288 814
816 6 165.04 275.904 201.344 0.175529 815
817 6 165.232 276.288 201.152 0.288 816
818 6 165.424 276.48 201.344 0.288 817
819 6 165.424 276.864 201.344 0.288 818
820 6 165.232 277.056 201.152 0.288 819
821 6 165.232 277.44 201.152 0.333325 820
822 6 165.232 277.824 201.152 0.175529 821
823 6 165.424 278.016 201.152 0.096 822
824 6 165.424 278.208 201.152 0.175529 823
825 6 165.424 278.4 201.152 0.096 824
826 6 165.616 278.592 201.152 0.175529 825
827 6 165.616 278.976 201.344 0.288 826
828 6 165.808 279.552 201.728 0.288 827
829 6 165.808 279.936 201.92 0.175529 828
830 6 166 280.32 201.92 0.175529 829
831 6 166.192 280.512 202.112 0.096 830
832 6 166.192 280.704 202.112 0.096 831
833 6 166.192 280.896 202.112 0.096 832
834 6 166.192 281.088 202.112 0.096 833
835 6 166.384 281.28 202.304 0.096 834
836 6 166.384 281.472 202.304 0.096 835
837 6 166.384 281.664 202.496 0.096 836
838 6 166.576 281.856 202.688 0.096 837
839 6 166.768 282.048 202.88 0.096 838
840 6 164.656 274.176 201.536 0.096 812
841 6 164.656 274.368 201.344 0.096 840
842 6 164.656 274.368 201.152 0.096 841
843 6 161.584 255.36 216.704 0.288 328
844 6 161.584 255.744 216.704 0.288 843
845 6 161.392 255.936 216.512 0.288 844
846 6 161.392 256.704 216.512 0.288 845
847 6 161.2 256.896 216.32 0.288 846
848 6 161.2 257.28 216.32 0.288 847
849 6 161.008 257.472 216.128 0.288 848
850 6 161.008 258.24 216.128 0.288 849
851 6 160.624 259.008 216.32 0.288 850
852 6 160.624 259.776 216.32 0.288 851
853 6 160.432 260.544 216.32 0.288 852
854 6 160.048 261.312 216.32 0.333325 853
855 6 159.856 261.888 216.32 0.288 854
856 6 159.664 262.464 216.704 0.288 855
857 6 159.664 263.232 216.896 0.333325 856
858 6 159.664 264 217.088 0.288 857
859 6 159.422 264.535 217.623 0.471331 858
860 6 159.28 264.96 218.048 0.447058 859
861 6 159.664 265.728 218.24 0.333325 860
862 6 159.664 266.304 218.624 0.288 861
863 6 159.664 267.072 218.624 0.288 862
864 6 159.472 268.08 218.816 0.432 863
865 6 159.472 268.608 218.816 0.48 864
866 6 159.472 269.376 218.816 0.48 865
867 6 159.28 270.72 218.048 0.48 866
868 6 159.472 271.872 217.472 0.48 867
869 6 160.048 273.024 217.28 0.333325 868
870 6 160.24 273.6 216.896 0.288 869
871 6 160.24 274.368 216.32 0.288 870
872 6 160.624 275.328 215.744 0.511158 871
873 6 161.008 275.712 215.552 0.333325 872
874 6 161.69 276.394 215.018 0.333325 873
875 6 162.352 277.056 214.784 0.447058 874
876 6 163.312 278.016 214.016 0.447058 875
877 6 164.08 278.592 213.44 0.288 876
878 6 164.464 278.784 213.056 0.288 877
879 6 164.848 278.976 212.48 0.288 878
880 6 165.424 279.552 211.52 0.288 879
881 6 165.616 279.936 210.944 0.288 880
882 6 165.616 280.32 210.56 0.288 881
883 6 165.616 281.088 210.56 0.288 882
884 6 165.616 281.888 210.144 0.460784 883
885 6 165.232 282.432 209.6 0.333325 884
886 6 164.848 282.432 209.6 0.175529 885
887 6 164.656 282.624 209.408 0.175529 886
888 6 164.304 282.8 209.056 0.278627 887
889 6 163.696 283.008 208.64 0.288 888
890 6 163.504 283.2 208.448 0.175529 889
891 6 163.312 283.392 208.256 0.175529 890
892 6 163.12 283.392 208.064 0.096 891
893 6 162.928 283.584 207.68 0.288 892
894 6 162.736 283.776 207.488 0.175529 893
895 6 162.544 283.776 207.104 0.288 894
896 6 162.352 283.968 206.912 0.175529 895
897 6 162.352 283.968 206.72 0.175529 896
898 6 162.16 284.16 206.528 0.175529 897
899 6 161.584 284.352 206.336 0.288 898
900 6 160.816 284.736 205.952 0.288 899
901 6 160.355 284.928 205.53 0.288 900
902 6 159.472 285.12 204.8 0.288 901
903 6 159.088 285.12 204.608 0.288 902
904 6 158.128 285.888 204.608 0.288 903
905 6 157.36 285.888 204.8 0.288 904
906 6 156.592 285.504 204.992 0.288 905
907 6 155.824 285.312 204.992 0.288 906
908 6 155.248 285.12 204.992 0.288 907
909 6 155.056 284.928 204.8 0.288 908
910 6 154.26 284.9 204.772 0.260287 909
911 6 154.096 284.736 204.608 0.096 910
912 6 153.904 284.736 204.416 0.096 911
913 6 153.712 284.736 204.224 0.096 912
914 6 153.52 284.736 204.032 0.096 913
915 6 153.328 284.928 203.84 0.096 914
916 6 153.328 284.928 203.648 0.096 915
917 6 153.328 284.928 203.456 0.175529 916
918 6 153.328 284.928 203.264 0.175529 917
919 6 153.52 285.12 203.072 0.175529 918
920 6 153.712 285.12 203.072 0.175529 919
921 6 153.904 285.312 202.88 0.175529 920
922 6 154.096 285.312 202.88 0.175529 921
923 6 154.288 285.312 202.88 0.096 922
924 6 154.48 285.312 202.88 0.175529 923
925 6 154.672 285.312 202.88 0.175529 924
926 6 154.864 285.504 202.688 0.096 925
927 6 155.056 285.504 202.688 0.096 926
928 6 155.248 285.504 202.688 0.175529 927
929 6 155.44 285.696 202.496 0.096 928
930 6 155.632 285.696 202.496 0.175529 929
931 6 155.824 285.696 202.496 0.175529 930
932 6 156.016 285.888 202.304 0.288 931
933 6 156.4 286.08 201.92 0.288 932
934 6 156.784 286.464 201.536 0.288 933
935 6 157.168 286.656 201.152 0.175529 934
936 6 157.36 286.656 201.152 0.175529 935
937 6 157.552 286.848 200.96 0.175529 936
938 6 157.552 287.04 200.768 0.175529 937
939 6 157.744 287.04 200.576 0.175529 938
940 6 157.744 287.232 200.384 0.175529 939
941 6 157.936 287.424 200.192 0.288 940
942 6 158.128 287.616 200 0.175529 941
943 6 158.32 287.808 199.808 0.175529 942
944 6 158.32 288 199.616 0.175529 943
945 6 158.742 288.403 199.232 0.317546 944
946 6 159.088 288.576 199.232 0.175529 945
947 6 159.28 288.768 199.232 0.175529 946
948 6 159.472 288.96 199.232 0.096 947
949 6 159.664 288.96 199.232 0.175529 948
950 6 160.662 289.747 199.424 0.328793 949
951 6 161.392 290.112 199.424 0.333325 950
952 6 162.16 290.496 200 0.447058 951
953 6 162.736 290.88 200.768 0.288 952
954 6 162.928 290.688 201.344 0.288 953
955 6 162.928 290.496 201.92 0.096 954
956 6 162.928 290.496 202.112 0.096 955
957 6 163.12 290.496 202.496 0.288 956
958 6 163.312 291.072 203.264 0.288 957
959 6 163.312 291.264 203.648 0.096 958
960 6 163.312 291.264 203.84 0.096 959
961 6 163.312 291.264 204.032 0.175529 960
962 6 163.312 291.456 204.224 0.096 961
963 6 163.312 291.648 204.416 0.175529 962
964 6 163.696 292.032 204.8 0.175529 963
965 6 163.888 292.224 204.992 0.096 964
966 6 160.432 290.304 199.424 0.096 950
967 6 160.432 290.496 199.424 0.096 966
968 6 160.432 290.688 199.424 0.096 967
969 6 160.24 290.88 199.232 0.096 968
970 6 158.41 289.062 199.04 0.237088 945
971 6 158.128 289.344 199.04 0.096 970
972 6 157.936 289.344 199.04 0.096 971
973 6 157.744 289.344 199.04 0.096 972
974 6 157.552 289.344 199.04 0.096 973
975 6 157.36 289.344 199.04 0.096 974
976 6 157.168 289.344 199.04 0.096 975
977 6 156.976 289.344 199.04 0.096 976
978 6 156.784 289.344 199.04 0.096 977
979 6 156.592 289.344 199.04 0.096 978
980 6 156.4 289.152 199.232 0.096 979
981 6 158.512 289.536 199.232 0.096 970
982 6 158.512 289.728 199.424 0.096 981
983 6 158.32 289.536 199.616 0.096 982
984 6 158.128 289.344 199.808 0.096 983
985 6 153.136 284.928 203.84 0.096 915
986 6 152.944 285.12 204.032 0.096 985
987 6 152.944 285.12 204.224 0.096 986
988 6 152.944 285.12 204.416 0.096 987
989 6 152.944 285.12 204.608 0.096 988
990 6 152.944 285.312 204.8 0.096 989
991 6 152.944 285.312 204.992 0.096 990
992 6 152.944 285.504 205.184 0.096 991
993 6 153.904 284.736 205.184 0.288 910
994 6 153.52 284.736 205.568 0.288 993
995 6 153.136 284.736 205.568 0.096 994
996 6 152.944 284.544 205.568 0.096 995
997 6 152.56 284.544 205.568 0.288 996
998 6 151.984 284.352 205.76 0.288 997
999 6 151.792 284.16 205.952 0.096 998
1000 6 151.6 284.16 205.952 0.096 999
1001 6 151.216 284.16 206.144 0.288 1000
1002 6 150.832 284.16 206.336 0.096 1001
1003 6 150.64 284.16 206.528 0.096 1002
1004 6 160.048 285.12 205.952 0.096 901
1005 6 159.856 285.12 206.144 0.096 1004
1006 6 159.664 285.12 206.144 0.096 1005
1007 6 159.472 285.312 206.336 0.096 1006
1008 6 159.28 285.312 206.336 0.096 1007
1009 6 159.088 285.312 206.336 0.096 1008
1010 6 158.896 285.312 206.336 0.096 1009
1011 6 158.704 285.12 206.336 0.096 1010
1012 6 158.512 285.12 206.336 0.096 1011
1013 6 158.32 284.928 206.336 0.096 1012
1014 6 158.094 284.736 206.11 0.16147 1013
1015 6 157.936 284.736 205.952 0.096 1014
1016 6 157.744 284.736 205.952 0.096 1015
1017 6 157.552 284.736 205.952 0.096 1016
1018 6 157.36 284.736 205.952 0.175529 1017
1019 6 157.168 284.736 205.76 0.175529 1018
1020 6 156.976 284.544 205.76 0.096 1019
1021 6 156.784 284.352 205.76 0.096 1020
1022 6 156.592 284.16 205.76 0.096 1021
1023 6 156.4 283.968 205.952 0.096 1022
1024 6 156.208 283.776 206.144 0.096 1023
1025 6 156.016 283.776 206.144 0.096 1024
1026 6 155.824 283.776 206.144 0.096 1025
1027 6 155.632 283.584 205.952 0.096 1026
1028 6 155.44 283.584 205.952 0.096 1027
1029 6 158.128 284.352 205.76 0.096 1014
1030 6 158.128 284.16 205.568 0.096 1029
1031 6 158.128 283.968 205.568 0.096 1030
1032 6 158.128 283.776 205.76 0.096 1031
1033 6 158.128 283.584 205.952 0.096 1032
1034 6 158.32 283.392 206.144 0.096 1033
1035 6 164.656 283.584 208.832 0.175529 888
1036 6 164.208 283.904 208.512 0.318217 1035
1037 6 163.888 284.352 208.064 0.175529 1036
1038 6 163.888 284.544 207.872 0.175529 1037
1039 6 163.888 284.736 207.872 0.096 1038
1040 6 163.888 284.928 207.872 0.175529 1039
1041 6 163.696 285.12 207.68 0.175529 1040
1042 6 163.504 285.504 207.68 0.175529 1041
1043 6 163.312 285.696 207.488 0.175529 1042
1044 6 162.883 286.046 207.138 0.306663 1043
1045 6 162.195 286.796 206.388 0.333325 1044
1046 6 161.776 287.232 205.952 0.175529 1045
1047 6 161.776 287.424 205.76 0.175529 1046
1048 6 161.776 287.808 205.376 0.288 1047
1049 6 161.611 288.521 204.498 0.333325 1048
1050 6 161.728 288.864 204.272 0.299331 1049
1051 6 161.584 289.536 203.84 0.447058 1050
1052 6 161.2 290.112 204.032 0.096 1051
1053 6 161.008 290.304 204.224 0.175529 1052
1054 6 160.816 290.496 204.224 0.175529 1053
1055 6 160.816 290.688 204.224 0.096 1054
1056 6 160.816 290.88 204.224 0.096 1055
1057 6 160.624 291.072 204.224 0.175529 1056
1058 6 160.432 291.264 204.032 0.096 1057
1059 6 161.584 288.576 203.84 0.175529 1050
1060 6 161.392 288.576 203.648 0.096 1059
1061 6 161.2 288.384 203.456 0.096 1060
1062 6 161.2 288.192 203.456 0.096 1061
1063 6 161.2 288 203.456 0.175529 1062
1064 6 161.392 287.808 203.456 0.175529 1063
1065 6 161.584 287.616 203.648 0.175529 1064
1066 6 161.584 287.424 203.84 0.096 1065
1067 6 161.584 287.232 204.032 0.096 1066
1068 6 161.584 287.04 204.224 0.096 1067
1069 6 160.816 288 203.456 0.096 1063
1070 6 160.624 288 203.456 0.096 1069
1071 6 160.432 287.808 203.648 0.096 1070
1072 6 161.008 288.192 204.608 0.175529 1049
1073 6 160.624 288.192 204.8 0.175529 1072
1074 6 160.432 288 204.992 0.175529 1073
1075 6 160.432 287.808 205.184 0.096 1074
1076 6 160.432 287.808 205.376 0.096 1075
1077 6 160.432 287.808 205.568 0.096 1076
1078 6 161.776 286.848 206.912 0.096 1045
1079 6 161.776 286.848 207.104 0.096 1078
1080 6 161.776 286.848 207.296 0.096 1079
1081 6 161.776 286.656 207.488 0.096 1080
1082 6 163.12 285.648 206.672 0.115882 1044
1083 6 163.12 285.504 206.528 0.175529 1082
1084 6 162.928 285.312 206.336 0.096 1083
1085 6 162.736 285.504 206.144 0.096 1084
1086 6 162.736 285.504 205.952 0.096 1085
1087 6 162.544 285.696 205.76 0.096 1086
1088 6 162.544 285.888 205.568 0.096 1087
1089 6 162.544 285.888 205.376 0.096 1088
1090 6 162.48 285.952 205.312 0.096 1089
1091 6 162.352 286.08 205.184 0.096 1090
1092 6 162.16 286.272 204.992 0.096 1091
1093 6 162.064 286.368 204.992 0.096 1092
1094 6 161.968 286.464 204.992 0.096 1093
1095 6 161.968 286.656 204.992 0.096 1094
1096 6 161.968 286.848 204.8 0.096 1095
1097 6 162.16 287.04 204.608 0.096 1096
1098 6 162.352 287.232 204.416 0.096 1097
1099 6 162.544 287.232 204.224 0.096 1098
1100 6 162.544 287.232 204.032 0.096 1099
1101 6 162.736 287.232 203.84 0.096 1100
1102 6 161.776 286.08 204.992 0.096 1093
1103 6 161.584 285.888 204.8 0.096 1102
1104 6 161.392 285.696 204.608 0.096 1103
1105 6 162.736 286.272 205.376 0.096 1090
1106 6 162.928 286.464 205.184 0.096 1105
1107 6 163.504 285.312 206.912 0.096 1082
1108 6 163.696 285.312 206.912 0.096 1107
1109 6 163.888 285.312 206.912 0.096 1108
1110 6 163.696 285.696 208.064 0.096 1042
1111 6 163.696 285.696 208.256 0.096 1110
1112 6 163.888 285.888 208.448 0.175529 1111
1113 6 164.08 286.08 208.64 0.096 1112
1114 6 164.08 286.08 208.832 0.096 1113
1115 6 164.08 286.08 209.024 0.096 1114
1116 6 164.08 286.272 209.216 0.096 1115
1117 6 164.272 286.464 209.408 0.096 1116
1118 6 164.272 286.656 209.6 0.096 1117
1119 6 164.272 286.848 209.6 0.175529 1118
1120 6 164.08 287.04 209.6 0.175529 1119
1121 6 163.888 287.232 209.792 0.175529 1120
1122 6 163.696 287.424 209.984 0.096 1121
1123 6 163.696 287.424 210.176 0.096 1122
1124 6 163.696 287.424 210.368 0.096 1123
1125 6 163.696 287.424 210.56 0.096 1124
1126 6 163.696 287.232 210.752 0.096 1125
1127 6 163.504 287.04 210.944 0.096 1126
1128 6 163.696 287.616 209.984 0.096 1122
1129 6 163.504 287.808 209.984 0.096 1128
1130 6 163.312 288 209.984 0.096 1129
1131 6 164.08 284.16 209.024 0.288 1036
1132 6 163.696 284.352 209.216 0.175529 1131
1133 6 163.504 284.544 209.216 0.096 1132
1134 6 163.312 284.544 209.216 0.096 1133
1135 6 163.12 284.544 209.216 0.096 1134
1136 6 162.928 284.736 209.216 0.175529 1135
1137 6 162.736 284.928 209.216 0.175529 1136
1138 6 162.544 285.12 209.216 0.096 1137
1139 6 162.544 285.312 209.216 0.096 1138
1140 6 162.352 285.504 209.024 0.175529 1139
1141 6 161.968 285.888 208.64 0.175529 1140
1142 6 161.584 286.272 208.64 0.175529 1141
1143 6 161.2 286.656 208.256 0.175529 1142
1144 6 160.816 287.04 208.256 0.175529 1143
1145 6 160.624 287.232 208.064 0.175529 1144
1146 6 160.432 287.424 208.064 0.096 1145
1147 6 160.24 287.424 208.064 0.096 1146
1148 6 166.576 281.856 209.984 0.096 884
1149 6 166.768 281.856 209.984 0.096 1148
1150 6 166.96 281.856 209.984 0.096 1149
1151 6 167.152 281.856 209.984 0.096 1150
1152 6 167.344 281.856 209.984 0.096 1151
1153 6 167.536 281.856 209.792 0.096 1152
1154 6 163.12 278.784 214.208 0.175529 876
1155 6 163.12 278.976 214.208 0.096 1154
1156 6 163.312 279.168 214.208 0.175529 1155
1157 6 163.312 279.36 214.208 0.096 1156
1158 6 163.312 279.552 214.208 0.096 1157
1159 6 163.312 279.744 214.208 0.096 1158
1160 6 163.312 279.936 214.208 0.096 1159
1161 6 163.312 280.128 214.4 0.096 1160
1162 6 163.312 280.32 214.4 0.175529 1161
1163 6 163.12 280.512 214.592 0.175529 1162
1164 6 163.12 280.896 214.976 0.175529 1163
1165 6 163.312 281.088 215.168 0.096 1164
1166 6 163.504 281.28 215.168 0.175529 1165
1167 6 163.696 281.472 215.36 0.175529 1166
1168 6 163.888 281.472 215.36 0.096 1167
1169 6 164.08 281.664 215.36 0.175529 1168
1170 6 164.464 281.856 215.36 0.175529 1169
1171 6 164.656 282.048 215.552 0.175529 1170
1172 6 164.656 282.24 215.552 0.096 1171
1173 6 164.656 282.432 215.552 0.096 1172
1174 6 164.656 282.624 215.552 0.096 1173
1175 6 164.848 282.816 215.744 0.096 1174
1176 6 164.848 283.008 215.744 0.096 1175
1177 6 164.848 283.2 215.744 0.096 1176
1178 6 164.848 283.392 215.744 0.096 1177
1179 6 164.848 283.584 215.744 0.096 1178
1180 6 164.848 283.968 215.744 0.288 1179
1181 6 164.848 284.352 215.744 0.096 1180
1182 6 164.848 284.544 215.744 0.096 1181
1183 6 164.848 284.928 215.936 0.288 1182
1184 6 165.04 285.504 215.936 0.288 1183
1185 6 165.232 286.08 215.936 0.096 1184
1186 6 165.232 286.272 215.936 0.096 1185
1187 6 165.232 286.464 215.936 0.175529 1186
1188 6 165.232 286.656 215.936 0.096 1187
1189 6 165.232 286.848 215.936 0.175529 1188
1190 6 165.232 287.04 215.936 0.096 1189
1191 6 165.232 287.424 215.936 0.333325 1190
1192 6 165.424 287.808 216.128 0.288 1191
1193 6 165.616 288.192 216.32 0.447058 1192
1194 6 166 288.384 216.512 0.288 1193
1195 6 164.848 283.008 215.936 0.096 1176
1196 6 165.04 283.2 216.128 0.096 1195
1197 6 165.232 283.2 216.128 0.096 1196
1198 6 165.424 283.392 216.128 0.096 1197
1199 6 163.504 280.704 214.208 0.096 1162
1200 6 163.696 280.896 214.016 0.096 1199
1201 6 163.888 281.088 213.824 0.096 1200
1202 6 164.08 281.28 213.632 0.096 1201
1203 6 164.272 281.28 213.632 0.096 1202
1204 6 164.464 281.472 213.824 0.096 1203
1205 6 164.656 281.472 213.824 0.096 1204
1206 6 161.584 276.096 214.592 0.096 874
1207 6 161.392 275.904 214.4 0.096 1206
1208 6 161.392 275.712 214.4 0.096 1207
1209 6 161.2 275.52 214.4 0.096 1208
1210 6 161.008 275.328 214.4 0.175529 1209
1211 6 160.816 275.136 214.4 0.096 1210
1212 6 160.624 274.944 214.4 0.096 1211
1213 6 160.432 274.752 214.4 0.096 1212
1214 6 160.24 274.56 214.4 0.096 1213
1215 6 160.048 274.56 214.4 0.096 1214
1216 6 159.856 274.56 214.4 0.096 1215
1217 6 159.664 274.56 214.4 0.096 1216
1218 6 159.472 274.368 214.4 0.175529 1217
1219 6 159.28 274.176 214.4 0.096 1218
1220 6 159.088 273.984 214.4 0.096 1219
1221 6 159.024 273.92 214.464 0.096 1220
1222 6 158.896 273.792 214.592 0.096 1221
1223 6 158.896 273.6 214.592 0.096 1222
1224 6 158.896 273.408 214.592 0.096 1223
1225 6 158.896 273.216 214.592 0.096 1224
1226 6 158.704 273.024 214.784 0.096 1225
1227 6 158.704 272.832 214.784 0.096 1226
1228 6 158.512 272.64 214.784 0.175529 1227
1229 6 158.512 272.448 214.784 0.096 1228
1230 6 158.32 272.256 214.784 0.175529 1229
1231 6 158.128 272.064 214.592 0.096 1230
1232 6 158.128 271.872 214.4 0.096 1231
1233 6 158.128 271.872 214.208 0.096 1232
1234 6 158.128 271.872 214.016 0.096 1233
1235 6 158.704 273.984 214.208 0.175529 1221
1236 6 158.512 273.984 214.208 0.096 1235
1237 6 158.32 273.984 214.208 0.096 1236
1238 6 160.048 268.416 218.432 0.096 865
1239 6 160.24 268.608 218.432 0.096 1238
1240 6 160.432 268.8 218.432 0.096 1239
1241 6 160.624 268.992 218.624 0.175529 1240
1242 6 160.816 269.184 218.624 0.096 1241
1243 6 161.008 269.184 218.624 0.096 1242
1244 6 158.896 267.84 218.816 0.096 864
1245 6 158.704 267.84 218.816 0.096 1244
1246 6 158.512 267.648 219.008 0.096 1245
1247 6 158.512 267.456 219.008 0.096 1246
1248 6 158.32 267.264 219.2 0.096 1247
1249 6 158.32 267.072 219.392 0.096 1248
1250 6 158.32 266.88 219.392 0.096 1249
1251 6 158.32 266.688 219.392 0.096 1250
1252 6 158.32 266.496 219.584 0.096 1251
1253 6 158.32 266.304 219.776 0.096 1252
1254 6 158.512 266.112 219.968 0.096 1253
1255 6 158.512 265.92 219.968 0.096 1254
1256 6 158.512 265.728 220.16 0.096 1255
1257 6 158.512 265.536 220.352 0.096 1256
1258 6 158.512 265.344 220.352 0.175529 1257
1259 6 158.32 265.152 220.16 0.096 1258
1260 6 158.32 264.96 220.16 0.096 1259
1261 6 158.896 264.96 217.088 0.175529 859
1262 6 158.704 265.152 216.896 0.096 1261
1263 6 158.512 265.344 216.704 0.096 1262
1264 6 158.32 265.536 216.512 0.096 1263
1265 6 158.128 265.728 216.32 0.096 1264
1266 6 157.936 265.92 216.128 0.096 1265
1267 6 157.936 266.112 215.936 0.096 1266
1268 6 157.744 266.304 215.744 0.175529 1267
1269 6 157.744 266.496 215.744 0.096 1268
1270 6 157.744 266.688 215.744 0.096 1269
1271 6 157.744 266.88 215.552 0.175529 1270
1272 6 157.552 267.072 215.36 0.175529 1271
1273 6 157.36 267.072 215.36 0.096 1272
1274 6 157.168 267.072 215.36 0.096 1273
1275 6 156.976 267.072 215.36 0.096 1274
1276 6 156.784 266.88 215.36 0.096 1275
1277 6 162.352 252.864 217.856 0.096 326
1278 6 162.352 252.864 218.048 0.096 1277
1279 6 162.544 252.864 218.24 0.096 1278
1280 6 162.736 252.864 218.432 0.096 1279
1281 6 162.928 252.864 218.624 0.096 1280
1282 6 163.12 253.056 218.816 0.096 1281
1283 6 163.312 253.056 218.816 0.096 1282
1284 6 163.504 253.056 219.008 0.096 1283
1285 6 163.696 253.056 219.2 0.096 1284
1286 6 163.888 253.056 219.2 0.096 1285
1287 6 164.08 253.056 219.392 0.096 1286
1288 6 164.272 253.056 219.392 0.096 1287
1289 6 164.464 253.056 219.392 0.096 1288
1290 6 164.656 253.056 219.392 0.096 1289
1291 6 164.848 253.056 219.584 0.175529 1290
1292 6 165.04 253.056 219.776 0.096 1291
1293 6 165.232 253.056 219.776 0.096 1292
1294 6 165.424 253.056 219.776 0.096 1293
1295 6 165.616 253.056 219.776 0.096 1294
1296 6 165.808 253.056 219.968 0.096 1295
1297 6 166 253.056 220.16 0.096 1296
1298 6 166.192 253.248 220.352 0.175529 1297
1299 6 166.576 253.632 220.736 0.175529 1298
1300 6 166.96 254.016 220.736 0.175529 1299
1301 6 167.536 254.208 220.736 0.288 1300
1302 6 167.92 254.592 220.544 0.096 1301
1303 6 168.112 254.592 220.544 0.096 1302
1304 6 161.584 252.672 217.664 0.096 325
1305 6 161.392 252.672 217.664 0.096 1304
1306 6 161.2 252.48 217.856 0.096 1305
1307 6 161.008 252.288 218.048 0.096 1306
1308 6 161.584 249.408 217.088 0.288 321
1309 6 161.392 249.024 217.28 0.288 1308
1310 6 161.392 248.448 217.472 0.096 1309
1311 6 161.392 248.256 217.472 0.096 1310
1312 6 161.392 248.064 217.472 0.096 1311
1313 6 161.392 247.872 217.472 0.096 1312
1314 6 161.392 247.68 217.664 0.096 1313
1315 6 161.392 247.488 217.664 0.096 1314
1316 6 161.2 247.296 217.856 0.096 1315
1317 6 161.2 247.104 217.856 0.096 1316
1318 6 161.008 246.912 218.048 0.096 1317
1319 6 161.008 246.72 218.048 0.096 1318
1320 6 160.816 246.528 218.24 0.175529 1319
1321 6 160.624 246.336 218.432 0.096 1320
1322 6 160.624 246.144 218.624 0.096 1321
1323 6 160.624 245.952 218.816 0.096 1322
1324 6 160.432 245.76 219.008 0.096 1323
1325 6 161.2 249.216 217.856 0.096 1309
1326 6 161.2 249.408 218.048 0.096 1325
1327 6 161.2 249.408 218.24 0.096 1326
1328 6 161.2 249.408 218.432 0.096 1327
1329 6 161.008 249.6 218.624 0.096 1328
1330 6 161.008 249.6 218.816 0.096 1329
1331 6 160.816 249.792 219.008 0.096 1330
1332 6 159.088 240.96 220.544 0.175529 304
1333 6 158.896 241.152 220.736 0.096 1332
1334 6 158.704 241.344 220.736 0.096 1333
1335 6 158.512 241.344 220.736 0.096 1334
1336 6 158.32 241.344 220.928 0.096 1335
1337 6 158.128 241.344 220.928 0.096 1336
1338 6 157.936 241.344 220.928 0.096 1337
1339 6 157.744 241.344 220.928 0.096 1338
1340 6 157.552 241.344 220.928 0.096 1339
1341 6 157.36 241.536 220.736 0.096 1340
1342 6 158.896 241.536 220.736 0.175529 1334
1343 6 158.704 241.728 220.544 0.096 1342
1344 6 158.704 241.92 220.544 0.096 1343
1345 6 160.24 240 221.312 0.175529 303
1346 6 160.432 240.192 221.504 0.175529 1345
1347 6 160.432 240.384 221.696 0.096 1346
1348 6 160.624 240.576 221.888 0.175529 1347
1349 6 160.624 240.768 221.888 0.096 1348
1350 6 157.36 233.472 222.656 0.175529 295
1351 6 157.552 233.28 222.464 0.175529 1350
1352 6 157.744 233.088 222.272 0.096 1351
1353 6 157.744 232.896 222.272 0.096 1352
1354 6 157.744 232.704 222.08 0.096 1353
1355 6 157.744 232.512 222.08 0.096 1354
1356 6 157.744 232.32 221.888 0.096 1355
1357 6 157.744 232.128 221.696 0.096 1356
1358 6 157.936 231.936 221.504 0.175529 1357
1359 6 157.936 231.744 221.504 0.175529 1358
1360 6 158.128 231.552 221.312 0.175529 1359
1361 6 158.32 231.36 221.312 0.096 1360
1362 6 158.32 231.168 221.312 0.096 1361
1363 6 158.512 230.976 221.12 0.175529 1362
1364 6 158.512 230.784 220.928 0.175529 1363
1365 6 158.704 230.592 220.736 0.096 1364
1366 6 158.704 230.4 220.544 0.096 1365
1367 6 158.896 230.208 220.352 0.096 1366
1368 6 159.088 230.016 220.16 0.175529 1367
1369 6 159.088 229.824 219.968 0.096 1368
1370 6 159.088 229.824 219.776 0.096 1369
1371 6 159.088 229.824 219.584 0.096 1370
1372 6 159.28 229.632 219.392 0.175529 1371
1373 6 159.472 229.44 219.2 0.175529 1372
1374 6 159.664 229.248 219.008 0.096 1373
1375 6 159.664 229.248 218.816 0.096 1374
1376 6 159.664 229.248 218.624 0.096 1375
1377 6 159.856 229.056 218.432 0.096 1376
1378 6 160.048 228.864 218.24 0.096 1377
1379 6 160.048 228.864 218.048 0.096 1378
1380 6 160.048 228.864 217.856 0.096 1379
1381 6 160.24 228.864 217.664 0.096 1380
1382 6 160.46 228.644 217.444 0.16405 1381
1383 6 160.624 228.48 217.28 0.096 1382
1384 6 160.624 228.48 217.088 0.096 1383
1385 6 160.624 228.48 216.896 0.096 1384
1386 6 160.816 228.288 216.704 0.096 1385
1387 6 161.008 228.096 216.512 0.175529 1386
1388 6 161.2 228.096 216.32 0.096 1387
1389 6 161.392 228.096 216.128 0.096 1388
1390 6 161.584 228.096 215.936 0.096 1389
1391 6 161.776 228.096 215.744 0.096 1390
1392 6 161.968 227.904 215.552 0.175529 1391
1393 6 161.968 227.712 215.36 0.175529 1392
1394 6 161.968 227.52 215.36 0.096 1393
1395 6 161.968 227.328 215.168 0.175529 1394
1396 6 162.16 227.136 214.976 0.175529 1395
1397 6 162.544 226.752 214.976 0.175529 1396
1398 6 162.736 226.752 214.976 0.096 1397
1399 6 162.928 226.56 214.784 0.175529 1398
1400 6 163.12 226.56 214.784 0.096 1399
1401 6 163.312 226.368 214.592 0.175529 1400
1402 6 163.504 226.368 214.4 0.096 1401
1403 6 163.696 226.368 214.4 0.096 1402
1404 6 163.888 226.176 214.208 0.175529 1403
1405 6 164.08 225.984 214.208 0.096 1404
1406 6 164.272 225.984 214.208 0.175529 1405
1407 6 164.464 225.792 214.016 0.096 1406
1408 6 164.656 225.792 214.016 0.096 1407
1409 6 164.848 225.792 214.016 0.096 1408
1410 6 165.04 225.792 214.016 0.096 1409
1411 6 165.232 225.6 214.016 0.096 1410
1412 6 165.424 225.408 213.824 0.175529 1411
1413 6 165.616 225.216 213.632 0.175529 1412
1414 6 165.808 225.216 213.632 0.175529 1413
1415 6 166 225.024 213.44 0.175529 1414
1416 6 166.192 224.832 213.44 0.096 1415
1417 6 166.384 224.832 213.44 0.175529 1416
1418 6 166.576 224.832 213.44 0.096 1417
1419 6 166.768 224.64 213.248 0.175529 1418
1420 6 166.96 224.448 213.248 0.096 1419
1421 6 167.536 224.256 213.248 0.288 1420
1422 6 167.92 224.064 213.056 0.175529 1421
1423 6 168.112 224.064 213.056 0.175529 1422
1424 6 168.304 223.872 213.056 0.096 1423
1425 6 168.496 223.872 213.056 0.175529 1424
1426 6 168.688 223.68 213.056 0.096 1425
1427 6 168.88 223.68 213.056 0.096 1426
1428 6 169.072 223.68 213.056 0.096 1427
1429 6 169.264 223.488 213.056 0.096 1428
1430 6 169.264 223.296 213.056 0.096 1429
1431 6 169.456 223.104 212.864 0.096 1430
1432 6 170.032 223.296 213.056 0.096 1431
1433 6 170.224 223.296 213.056 0.096 1432
1434 6 170.416 223.296 213.056 0.096 1433
1435 6 170.608 223.296 213.056 0.096 1434
1436 6 170.8 223.104 213.056 0.096 1435
1437 6 170.992 223.104 213.056 0.096 1436
1438 6 171.184 223.104 213.056 0.096 1437
1439 6 171.376 223.104 213.056 0.096 1438
1440 6 171.568 222.912 212.864 0.175529 1439
1441 6 171.76 222.912 212.864 0.175529 1440
1442 6 171.952 222.72 212.672 0.096 1441
1443 6 172.144 222.72 212.672 0.096 1442
1444 6 172.336 222.72 212.48 0.096 1443
1445 6 172.528 222.528 212.288 0.175529 1444
1446 6 172.72 222.528 212.288 0.175529 1445
1447 6 172.912 222.336 212.096 0.175529 1446
1448 6 173.104 222.336 212.096 0.096 1447
1449 6 173.296 222.336 212.096 0.096 1448
1450 6 173.488 222.336 212.096 0.096 1449
1451 6 173.68 222.336 212.096 0.096 1450
1452 6 173.872 222.336 212.096 0.175529 1451
1453 6 174.064 222.144 211.904 0.096 1452
1454 6 174.256 222.144 211.904 0.096 1453
1455 6 174.448 222.144 211.904 0.096 1454
1456 6 174.64 222.144 211.712 0.096 1455
1457 6 174.832 222.144 211.52 0.096 1456
1458 6 175.024 222.144 211.52 0.096 1457
1459 6 175.216 222.144 211.52 0.096 1458
1460 6 175.408 222.144 211.52 0.096 1459
1461 6 175.6 221.952 211.712 0.175529 1460
1462 6 175.792 221.76 211.904 0.096 1461
1463 6 175.984 221.76 211.904 0.096 1462
1464 6 176.176 221.76 211.904 0.096 1463
1465 6 176.368 221.76 211.904 0.096 1464
1466 6 176.56 221.76 211.904 0.096 1465
1467 6 176.752 221.568 211.712 0.096 1466
1468 6 176.944 221.568 211.712 0.096 1467
1469 6 177.136 221.568 211.712 0.096 1468
1470 6 177.328 221.376 211.712 0.096 1469
1471 6 174.064 222.336 212.288 0.096 1452
1472 6 174.256 222.144 212.48 0.175529 1471
1473 6 174.448 222.144 212.672 0.096 1472
1474 6 174.64 222.144 212.864 0.096 1473
1475 6 174.832 222.336 213.056 0.096 1474
1476 6 175.024 222.336 213.248 0.096 1475
1477 6 175.216 222.528 213.44 0.096 1476
1478 6 175.216 222.528 213.632 0.096 1477
1479 6 175.216 222.528 213.824 0.096 1478
1480 6 175.408 222.72 214.016 0.096 1479
1481 6 175.6 222.72 214.208 0.096 1480
1482 6 175.792 222.72 214.4 0.096 1481
1483 6 175.984 222.528 214.592 0.175529 1482
1484 6 176.176 222.336 214.784 0.096 1483
1485 6 176.368 222.336 214.784 0.096 1484
1486 6 160.24 228.288 217.472 0.175529 1382
1487 6 160.048 228.096 217.664 0.096 1486
1488 6 158.704 230.016 219.584 0.096 1371
1489 6 158.512 230.016 219.584 0.096 1488
1490 6 158.32 230.016 219.584 0.096 1489
1491 6 158.128 230.208 219.584 0.096 1490
1492 6 157.936 230.4 219.584 0.096 1491
1493 6 157.936 231.168 221.504 0.096 1360
1494 6 157.936 230.976 221.696 0.096 1493
1495 6 157.936 230.784 221.696 0.096 1494
1496 6 157.936 230.592 221.888 0.096 1495
1497 6 157.744 230.4 222.08 0.096 1496
1498 6 157.326 230.036 226.858 0.186263 289
1499 6 157.36 230.016 227.072 0.096 1498
1500 6 157.36 230.016 227.264 0.096 1499
1501 6 157.36 230.016 227.456 0.175529 1500
1502 6 157.168 230.208 227.648 0.175529 1501
1503 6 156.976 230.4 227.84 0.096 1502
1504 6 156.784 230.4 227.84 0.096 1503
1505 6 156.592 230.4 227.84 0.096 1504
1506 6 156.4 230.4 227.84 0.096 1505
1507 6 156.208 230.4 227.84 0.096 1506
1508 6 156.016 230.4 227.84 0.096 1507
1509 6 155.824 230.208 228.032 0.096 1508
1510 6 155.632 230.016 228.032 0.096 1509
1511 6 155.44 229.824 228.224 0.175529 1510
1512 6 155.056 229.632 228.224 0.288 1511
1513 6 154.864 229.44 228.416 0.175529 1512
1514 6 154.672 229.44 228.608 0.096 1513
1515 6 154.48 229.44 228.608 0.096 1514
1516 6 154.288 229.44 228.8 0.096 1515
1517 6 154.096 229.44 228.992 0.096 1516
1518 6 153.904 229.44 229.184 0.096 1517
1519 6 153.904 229.44 229.376 0.096 1518
1520 6 153.904 229.44 229.568 0.096 1519
1521 6 153.968 229.504 229.632 0.096 1520
1522 6 154.096 229.632 229.76 0.096 1521
1523 6 154.288 229.824 229.952 0.096 1522
1524 6 154.288 229.824 230.144 0.096 1523
1525 6 154.096 230.016 230.336 0.096 1524
1526 6 154.096 230.016 230.528 0.096 1525
1527 6 153.904 230.208 230.72 0.096 1526
1528 6 153.904 230.208 230.912 0.096 1527
1529 6 153.904 230.208 231.104 0.096 1528
1530 6 153.904 230.4 231.296 0.096 1529
1531 6 153.904 230.4 231.488 0.096 1530
1532 6 153.904 230.592 231.68 0.096 1531
1533 6 153.904 230.784 231.872 0.096 1532
1534 6 153.904 230.976 232.064 0.096 1533
1535 6 153.712 231.168 232.256 0.175529 1534
1536 6 153.712 231.36 232.448 0.175529 1535
1537 6 153.52 231.552 232.64 0.096 1536
1538 6 153.52 231.552 232.832 0.096 1537
1539 6 153.328 231.744 233.024 0.175529 1538
1540 6 153.136 231.936 233.216 0.096 1539
1541 6 153.904 229.248 229.952 0.096 1521
1542 6 154.096 229.056 230.144 0.096 1541
1543 6 154.288 229.056 230.144 0.096 1542
1544 6 154.48 228.864 230.336 0.175529 1543
1545 6 154.672 228.672 230.336 0.175529 1544
1546 6 154.672 228.48 230.336 0.096 1545
1547 6 154.672 228.288 230.528 0.096 1546
1548 6 154.672 228.096 230.72 0.096 1547
1549 6 154.864 228.096 230.912 0.096 1548
1550 6 155.056 228.096 230.912 0.096 1549
1551 6 155.248 228.096 231.104 0.096 1550
1552 6 155.44 228.096 231.104 0.096 1551
1553 6 155.632 227.904 231.296 0.096 1552
1554 6 155.824 227.904 231.296 0.096 1553
1555 6 156.016 227.904 231.488 0.096 1554
1556 6 156.208 227.904 231.68 0.096 1555
1557 6 156.4 227.712 231.872 0.096 1556
1558 6 155.056 229.056 228.416 0.175529 1513
1559 6 155.248 229.056 228.416 0.096 1558
1560 6 155.44 228.864 228.416 0.175529 1559
1561 6 155.632 228.672 228.608 0.096 1560
1562 6 155.824 228.48 228.608 0.096 1561
1563 6 156.016 228.288 228.608 0.096 1562
1564 6 156.208 228.288 228.608 0.096 1563
1565 6 156.4 228.096 228.8 0.096 1564
1566 6 156.592 228.096 228.8 0.096 1565
1567 6 156.784 228.096 228.8 0.096 1566
1568 6 156.976 228.096 228.992 0.096 1567
1569 6 157.168 228.096 228.992 0.096 1568
1570 6 157.36 228.096 228.992 0.096 1569
1571 6 157.552 228.096 229.184 0.096 1570
1572 6 157.744 228.096 229.184 0.096 1571
1573 6 157.936 227.904 229.184 0.096 1572
1574 6 158.128 227.712 229.184 0.096 1573
1575 6 158.32 227.52 229.184 0.096 1574
1576 6 158.512 227.328 229.184 0.096 1575
1577 6 158.704 227.136 229.376 0.096 1576
1578 6 158.704 226.944 229.376 0.175529 1577
1579 6 158.512 226.752 229.376 0.175529 1578
1580 6 158.32 226.56 229.184 0.096 1579
1581 6 158.128 226.56 228.992 0.096 1580
1582 6 157.936 226.752 228.8 0.096 1581
1583 6 159.088 226.752 229.376 0.175529 1578
1584 6 159.28 226.752 229.568 0.096 1583
1585 6 159.472 226.752 229.568 0.096 1584
1586 6 159.664 226.752 229.76 0.096 1585
1587 6 154.672 230.016 228.224 0.175529 1512
1588 6 154.48 230.208 228.416 0.096 1587
1589 6 154.288 230.208 228.416 0.096 1588
1590 6 154.096 230.4 228.608 0.096 1589
1591 6 153.904 230.4 228.608 0.096 1590
1592 6 153.712 230.592 228.8 0.096 1591
1593 6 157.744 230.208 227.456 0.096 1501
1594 6 157.936 230.208 227.456 0.096 1593
1595 6 158.128 230.4 227.456 0.096 1594
1596 6 158.32 230.4 227.456 0.096 1595
1597 6 158.512 230.592 227.456 0.096 1596
1598 6 157.552 229.632 227.264 0.096 1500
1599 6 157.552 229.44 227.264 0.096 1598
1600 6 157.552 229.248 227.264 0.175529 1599
1601 6 157.744 229.056 227.456 0.096 1600
1602 6 157.744 228.864 227.456 0.096 1601
1603 6 157.936 228.672 227.456 0.096 1602
1604 6 158.128 228.48 227.456 0.096 1603
1605 6 158.32 228.288 227.264 0.096 1604
1606 6 157.552 230.4 226.88 0.096 1498
1607 6 157.744 230.592 226.88 0.096 1606
1608 6 157.936 230.592 226.88 0.096 1607
1609 6 158.064 230.72 226.752 0.096 1608
1610 6 158.128 230.784 226.688 0.096 1609
1611 6 158.128 230.976 226.496 0.175529 1610
1612 6 158.32 231.168 226.304 0.096 1611
1613 6 158.512 231.168 226.112 0.096 1612
1614 6 158.608 231.168 226.016 0.096 1613
1615 6 158.704 231.168 225.92 0.096 1614
1616 6 158.896 231.168 225.728 0.096 1615
1617 6 159.088 230.976 225.536 0.096 1616
1618 6 159.088 230.976 225.344 0.096 1617
1619 6 159.088 230.976 225.152 0.096 1618
1620 6 159.088 230.784 224.96 0.175529 1619
1621 6 158.896 230.784 224.768 0.096 1620
1622 6 158.704 230.784 224.576 0.096 1621
1623 6 158.512 230.784 224.384 0.096 1622
1624 6 158.32 230.784 224.192 0.096 1623
1625 6 158.128 230.592 224 0.096 1624
1626 6 157.936 230.4 223.808 0.096 1625
1627 6 157.936 230.4 223.616 0.096 1626
1628 6 157.936 230.208 223.424 0.096 1627
1629 6 158.896 230.976 226.112 0.096 1615
1630 6 159.088 230.976 226.112 0.096 1629
1631 6 159.28 230.976 226.304 0.096 1630
1632 6 159.472 230.976 226.304 0.096 1631
1633 6 159.664 230.976 226.496 0.096 1632
1634 6 158.32 231.168 225.728 0.096 1614
1635 6 158.128 231.168 225.536 0.096 1634
1636 6 157.936 231.168 225.536 0.096 1635
1637 6 157.744 230.976 225.344 0.096 1636
1638 6 157.936 230.592 226.496 0.096 1609
1639 6 157.936 230.4 226.304 0.096 1638
1640 6 157.744 230.208 226.112 0.096 1639
1641 6 155.248 230.208 225.92 0.175529 288
1642 6 155.056 230.4 225.92 0.096 1641
1643 6 154.864 230.4 225.92 0.096 1642
1644 6 154.672 230.4 225.92 0.096 1643
1645 6 154.48 230.4 225.92 0.096 1644
1646 6 154.288 230.4 225.92 0.096 1645
1647 6 154.096 230.592 226.112 0.096 1646
1648 6 153.904 230.592 226.112 0.096 1647
1649 6 153.712 230.592 226.112 0.096 1648
1650 6 153.52 230.592 226.112 0.175529 1649
1651 6 153.328 230.784 226.112 0.096 1650
1652 6 153.136 230.784 226.112 0.096 1651
1653 6 152.944 230.784 226.112 0.096 1652
1654 6 152.752 230.784 226.112 0.096 1653
1655 6 152.56 230.784 226.112 0.096 1654
1656 6 152.368 230.784 226.112 0.175529 1655
1657 6 152.176 230.976 226.304 0.175529 1656
1658 6 151.984 231.168 226.304 0.096 1657
1659 6 151.792 231.168 226.304 0.096 1658
1660 6 151.6 231.168 226.304 0.096 1659
1661 6 151.408 231.36 226.304 0.096 1660
1662 6 151.216 231.36 226.304 0.096 1661
1663 6 151.024 231.36 226.304 0.096 1662
1664 6 150.832 231.36 226.304 0.096 1663
1665 6 150.64 231.552 226.304 0.096 1664
1666 6 150.448 231.552 226.304 0.096 1665
1667 6 149.958 231.658 226.198 0.288 1666
1668 6 149.488 232.128 225.92 0.096 1667
1669 6 149.296 232.32 225.728 0.096 1668
1670 6 149.104 232.32 225.536 0.096 1669
1671 6 148.912 232.512 225.344 0.096 1670
1672 6 148.72 232.512 225.344 0.096 1671
1673 6 148.528 232.512 225.536 0.096 1672
1674 6 148.336 232.704 225.728 0.096 1673
1675 6 148.144 232.704 225.92 0.096 1674
1676 6 149.488 231.36 226.304 0.096 1667
1677 6 149.296 231.36 226.304 0.096 1676
1678 6 149.104 231.168 226.496 0.096 1677
1679 6 148.912 231.168 226.496 0.096 1678
1680 6 148.72 231.168 226.496 0.096 1679
1681 6 148.528 230.976 226.688 0.096 1680
1682 6 150.832 231.36 225.92 0.096 1664
1683 6 150.832 231.36 225.728 0.096 1682
1684 6 150.832 231.168 225.536 0.096 1683
1685 6 150.832 231.168 225.344 0.096 1684
1686 6 152.368 230.4 225.92 0.096 1656
1687 6 152.176 230.208 225.728 0.096 1686
1688 6 152.944 230.592 226.304 0.096 1653
1689 6 152.752 230.592 226.496 0.096 1688
1690 6 152.56 230.4 226.688 0.096 1689
1691 6 153.136 230.976 225.92 0.175529 1652
1692 6 153.136 231.168 225.92 0.096 1691
1693 6 152.944 231.36 225.92 0.175529 1692
1694 6 152.752 231.552 225.92 0.096 1693
1695 6 152.752 231.744 225.92 0.096 1694
1696 6 152.752 231.936 225.92 0.096 1695
1697 6 152.752 232.128 225.92 0.096 1696
1698 6 152.752 232.32 225.92 0.096 1697
1699 6 152.752 232.512 225.92 0.096 1698
1700 6 152.752 232.704 225.92 0.096 1699
1701 6 152.944 232.896 225.92 0.096 1700
1702 6 153.136 233.088 225.92 0.096 1701
1703 6 153.328 233.28 226.112 0.096 1702
1704 6 153.52 230.4 226.496 0.096 1650
1705 6 153.52 230.4 226.688 0.096 1704
1706 6 153.52 230.4 226.88 0.096 1705
1707 6 154.864 230.4 225.536 0.096 1643
1708 6 154.864 230.4 225.344 0.096 1707
1709 6 154.864 230.4 225.152 0.096 1708
1710 6 154.672 230.4 224.96 0.096 1709
1711 6 154.48 230.592 224.768 0.096 1710
1712 6 154.288 230.784 224.576 0.096 1711
1713 6 155.44 225.984 226.112 0.288 285
1714 6 155.824 225.408 225.92 0.333325 1713
1715 6 156.208 224.448 225.344 0.288 1714
1716 6 156.4 223.872 224.768 0.288 1715
1717 6 156.592 223.488 224.768 0.288 1716
1718 6 157.168 222.528 224.192 0.333325 1717
1719 6 157.552 221.952 223.808 0.288 1718
1720 6 157.936 221.184 223.232 0.333325 1719
1721 6 158.512 220.608 222.656 0.333325 1720
1722 6 159.088 219.84 222.272 0.288 1721
1723 6 159.664 218.88 221.696 0.333325 1722
1724 6 160.048 218.304 221.312 0.288 1723
1725 6 160.24 217.92 220.928 0.288 1724
1726 6 160.624 217.344 220.544 0.288 1725
1727 6 161.2 216.576 219.968 0.333325 1726
1728 6 161.392 216.192 219.584 0.175529 1727
1729 6 161.584 215.808 219.392 0.288 1728
1730 6 161.776 215.232 218.816 0.288 1729
1731 6 162.352 214.464 218.432 0.333325 1730
1732 6 162.928 213.888 218.24 0.288 1731
1733 6 163.504 212.928 217.664 0.288 1732
1734 6 163.696 212.736 217.472 0.175529 1733
1735 6 163.888 212.352 217.472 0.175529 1734
1736 6 164.08 211.968 217.472 0.175529 1735
1737 6 164.272 211.776 217.472 0.175529 1736
1738 6 164.464 211.584 217.28 0.288 1737
1739 6 164.656 211.392 217.088 0.175529 1738
1740 6 164.656 211.2 217.088 0.175529 1739
1741 6 164.848 211.008 216.896 0.288 1740
1742 6 165.04 210.624 216.512 0.288 1741
1743 6 165.424 209.856 216.32 0.288 1742
1744 6 165.808 209.28 215.936 0.288 1743
1745 6 166.192 208.704 215.552 0.288 1744
1746 6 166.576 207.936 215.168 0.288 1745
1747 6 166.768 207.168 214.592 0.333325 1746
1748 6 166.768 206.4 213.824 0.288 1747
1749 6 166.96 206.208 213.632 0.288 1748
1750 6 167.152 205.632 213.632 0.175529 1749
1751 6 167.152 205.44 213.44 0.175529 1750
1752 6 167.344 205.056 213.248 0.288 1751
1753 6 167.344 204.672 212.864 0.175529 1752
1754 6 167.536 204.48 212.672 0.288 1753
1755 6 167.728 203.712 211.904 0.288 1754
1756 6 167.536 203.136 211.136 0.288 1755
1757 6 167.92 202.56 210.56 0.288 1756
1758 6 167.92 201.984 209.984 0.288 1757
1759 6 167.728 201.216 209.216 0.288 1758
1760 6 167.728 200.448 208.832 0.288 1759
1761 6 167.728 199.68 208.256 0.288 1760
1762 6 167.728 198.912 207.68 0.288 1761
1763 6 167.728 198.144 207.488 0.288 1762
1764 6 167.728 197.376 206.912 0.288 1763
1765 6 167.536 196.8 206.336 0.288 1764
1766 6 167.152 196.416 205.568 0.288 1765
1767 6 167.152 196.224 204.992 0.175529 1766
1768 6 166.96 196.032 204.8 0.288 1767
1769 6 166.96 195.84 204.224 0.175529 1768
1770 6 166.96 195.648 203.84 0.175529 1769
1771 6 166.96 195.264 203.456 0.288 1770
1772 6 166.768 194.88 202.88 0.288 1771
1773 6 166.576 194.496 202.496 0.288 1772
1774 6 166.576 193.92 201.728 0.288 1773
1775 6 166.192 193.728 201.344 0.511158 1774
1776 6 166.192 193.344 200.576 0.333325 1775
1777 6 165.808 192.768 199.808 0.288 1776
1778 6 165.616 192.384 198.848 0.288 1777
1779 6 165.424 192.192 198.08 0.288 1778
1780 6 165.232 191.808 197.696 0.333325 1779
1781 6 164.848 191.616 197.312 0.175529 1780
1782 6 164.848 191.616 197.12 0.175529 1781
1783 6 164.848 191.616 196.928 0.096 1782
1784 6 164.848 191.616 196.544 0.288 1783
1785 6 164.848 191.616 196.16 0.288 1784
1786 6 164.656 191.232 195.776 0.288 1785
1787 6 164.464 191.04 194.816 0.288 1786
1788 6 164.272 191.04 194.24 0.288 1787
1789 6 164.08 191.04 193.664 0.288 1788
1790 6 163.504 191.04 192.704 0.288 1789
1791 6 163.504 191.04 192.32 0.288 1790
1792 6 163.12 190.848 191.936 0.288 1791
1793 6 162.544 190.848 191.168 0.288 1792
1794 6 162.352 191.04 190.976 0.175529 1793
1795 6 162.16 191.04 190.592 0.175529 1794
1796 6 161.776 191.04 190.208 0.288 1795
1797 6 161.392 191.232 189.632 0.288 1796
1798 6 160.816 191.232 188.864 0.288 1797
1799 6 160.24 191.424 188.288 0.333325 1798
1800 6 159.856 191.616 187.712 0.288 1799
1801 6 159.472 191.808 187.328 0.288 1800
1802 6 158.896 192.192 186.752 0.288 1801
1803 6 158.512 192.384 186.368 0.288 1802
1804 6 157.936 192.768 185.792 0.288 1803
1805 6 157.552 193.152 185.6 0.333325 1804
1806 6 156.976 193.344 185.024 0.333325 1805
1807 6 156.208 193.728 184.448 0.288 1806
1808 6 155.632 194.112 184.064 0.288 1807
1809 6 155.248 194.304 183.68 0.288 1808
1810 6 154.48 194.496 183.104 0.288 1809
1811 6 153.904 194.688 182.528 0.288 1810
1812 6 153.136 194.688 181.952 0.288 1811
1813 6 152.752 194.88 181.568 0.288 1812
1814 6 152.176 195.072 181.184 0.288 1813
1815 6 151.6 195.264 180.8 0.288 1814
1816 6 150.832 195.456 180.416 0.288 1815
1817 6 150.64 195.648 180.224 0.288 1816
1818 6 149.872 195.648 180.224 0.288 1817
1819 6 149.296 195.84 179.84 0.288 1818
1820 6 148.528 195.84 179.264 0.288 1819
1821 6 147.76 195.84 178.688 0.288 1820
1822 6 147.568 196.032 178.496 0.175529 1821
1823 6 147.376 196.032 178.304 0.175529 1822
1824 6 146.992 196.032 178.112 0.288 1823
1825 6 146.224 196.224 177.536 0.288 1824
1826 6 145.456 196.224 176.96 0.288 1825
1827 6 144.88 196.416 176.768 0.288 1826
1828 6 144.496 196.608 176.576 0.175529 1827
1829 6 144.304 196.608 176.576 0.175529 1828
1830 6 143.92 196.8 176.192 0.288 1829
1831 6 143.536 196.992 176 0.175529 1830
1832 6 143.344 196.992 176 0.175529 1831
1833 6 143.152 197.184 175.808 0.175529 1832
1834 6 142.768 197.184 175.616 0.175529 1833
1835 6 142.384 197.376 175.616 0.175529 1834
1836 6 142.192 197.568 175.424 0.288 1835
1837 6 141.616 197.952 175.04 0.288 1836
1838 6 140.848 198.144 174.656 0.288 1837
1839 6 140.08 198.528 174.272 0.288 1838
1840 6 139.312 198.72 173.888 0.288 1839
1841 6 138.544 198.912 173.312 0.288 1840
1842 6 138.16 198.912 173.312 0.096 1841
1843 6 137.968 199.104 173.312 0.175529 1842
1844 6 137.584 199.104 172.928 0.288 1843
1845 6 137.008 199.296 172.544 0.288 1844
1846 6 136.432 199.488 172.352 0.288 1845
1847 6 136.24 199.68 172.16 0.096 1846
1848 6 135.856 199.68 171.776 0.288 1847
1849 6 135.088 199.68 171.2 0.288 1848
1850 6 134.128 200.064 170.432 0.288 1849
1851 6 133.552 200.448 169.664 0.288 1850
1852 6 133.168 200.448 169.28 0.288 1851
1853 6 132.592 200.64 169.088 0.288 1852
1854 6 131.824 200.832 168.32 0.288 1853
1855 6 131.44 200.832 167.936 0.096 1854
1856 6 131.44 200.832 167.744 0.096 1855
1857 6 131.248 200.832 167.552 0.096 1856
1858 6 131.056 200.832 167.36 0.096 1857
1859 6 130.672 200.832 166.976 0.288 1858
1860 6 130.288 200.832 166.784 0.096 1859
1861 6 129.904 201.024 166.4 0.288 1860
1862 6 129.136 201.024 165.632 0.288 1861
1863 6 128.752 201.024 165.248 0.288 1862
1864 6 128.368 201.024 164.864 0.175529 1863
1865 6 127.984 201.024 164.672 0.288 1864
1866 6 127.216 201.024 163.904 0.288 1865
1867 6 127.024 201.216 163.712 0.175529 1866
1868 6 126.832 201.216 163.328 0.288 1867
1869 6 126.448 201.408 162.944 0.288 1868
1870 6 126.064 201.6 162.56 0.175529 1869
1871 6 125.872 201.6 162.368 0.175529 1870
1872 6 125.68 201.792 162.176 0.175529 1871
1873 6 125.488 201.792 161.792 0.175529 1872
1874 6 125.296 201.984 161.6 0.175529 1873
1875 6 125.104 201.984 161.408 0.175529 1874
1876 6 124.912 202.176 161.216 0.175529 1875
1877 6 124.72 202.176 161.024 0.175529 1876
1878 6 124.336 202.368 160.64 0.288 1877
1879 6 123.76 202.56 160.064 0.288 1878
1880 6 123.568 202.752 159.872 0.175529 1879
1881 6 123.376 202.752 159.872 0.175529 1880
1882 6 122.992 202.752 159.488 0.288 1881
1883 6 122.224 202.752 158.912 0.288 1882
1884 6 121.264 202.56 158.144 0.288 1883
1885 6 120.496 202.368 157.376 0.288 1884
1886 6 119.536 202.176 156.8 0.288 1885
1887 6 118.96 201.984 156.416 0.288 1886
1888 6 118.576 201.792 156.032 0.288 1887
1889 6 117.808 201.408 155.84 0.288 1888
1890 6 117.04 201.216 155.456 0.288 1889
1891 6 116.272 200.832 155.072 0.288 1890
1892 6 115.696 200.448 154.88 0.333325 1891
1893 6 115.12 200.064 154.688 0.333325 1892
1894 6 114.544 199.68 154.496 0.447058 1893
1895 6 113.776 198.912 154.304 0.333325 1894
1896 6 113.392 198.528 154.304 0.333325 1895
1897 6 112.624 197.952 153.728 0.333325 1896
1898 6 111.856 197.184 153.536 0.333325 1897
1899 6 110.896 196.416 153.152 0.447058 1898
1900 6 110.128 195.648 152.96 0.333325 1899
1901 6 109.36 194.88 152.768 0.333325 1900
1902 6 108.592 194.112 152.576 0.333325 1901
1903 6 107.824 193.536 152.192 0.333325 1902
1904 6 107.056 192.768 152.192 0.333325 1903
1905 6 106.288 192 152 0.447058 1904
1906 6 105.52 191.232 152 0.333325 1905
1907 6 105.136 190.848 152 0.447058 1906
1908 6 104.752 190.08 151.808 0.333325 1907
1909 6 104.368 189.12 151.424 0.288 1908
1910 6 104.176 188.736 151.232 0.333325 1909
1911 6 103.984 188.352 151.04 0.175529 1910
1912 6 103.6 187.968 151.04 0.333325 1911
1913 6 102.832 187.2 150.848 0.333325 1912
1914 6 102.256 186.624 150.656 0.447058 1913
1915 6 101.68 185.856 150.272 0.333325 1914
1916 6 100.912 185.088 150.08 0.333325 1915
1917 6 100.144 184.32 149.696 0.333325 1916
1918 6 99.952 183.936 149.504 0.175529 1917
1919 6 99.568 183.552 149.312 0.333325 1918
1920 6 98.992 182.784 148.928 0.288 1919
1921 6 98.416 181.824 148.544 0.288 1920
1922 6 98.032 181.056 147.968 0.333325 1921
1923 6 97.648 180.48 147.584 0.288 1922
1924 6 97.072 179.52 147.2 0.288 1923
1925 6 96.688 178.944 146.816 0.288 1924
1926 6 96.304 178.176 146.432 0.288 1925
1927 6 95.92 177.408 145.856 0.288 1926
1928 6 95.536 176.64 145.472 0.288 1927
1929 6 95.152 175.872 145.088 0.288 1928
1930 6 94.768 175.104 144.704 0.288 1929
1931 6 94.384 174.336 144.128 0.333325 1930
1932 6 94 173.76 143.552 0.333325 1931
1933 6 93.616 173.184 142.976 0.288 1932
1934 6 93.232 172.416 142.592 0.288 1933
1935 6 92.848 171.648 141.824 0.288 1934
1936 6 92.464 171.264 141.44 0.288 1935
1937 6 92.272 171.072 141.248 0.288 1936
1938 6 92.272 170.88 140.864 0.175529 1937
1939 6 92.08 170.688 140.672 0.288 1938
1940 6 91.696 170.304 140.288 0.288 1939
1941 6 91.312 169.92 139.904 0.288 1940
1942 6 90.928 169.536 139.52 0.288 1941
1943 6 90.16 168.768 138.944 0.288 1942
1944 6 89.584 168.384 138.752 0.288 1943
1945 6 89.2 168 138.368 0.333325 1944
1946 6 88.24 167.04 137.408 0.48 1945
1947 6 87.664 166.656 137.216 0.288 1946
1948 6 86.896 166.272 136.832 0.288 1947
1949 6 86.32 165.888 136.448 0.288 1948
1950 6 85.552 165.504 135.872 0.333325 1949
1951 6 85.168 165.12 135.488 0.288 1950
1952 6 84.592 164.928 135.104 0.288 1951
1953 6 83.824 164.736 134.528 0.288 1952
1954 6 83.248 164.352 134.144 0.288 1953
1955 6 82.672 163.968 133.76 0.288 1954
1956 6 81.904 163.584 133.184 0.288 1955
1957 6 81.328 163.2 132.608 0.333325 1956
1958 6 80.56 162.816 132.224 0.288 1957
1959 6 79.984 162.432 131.84 0.288 1958
1960 6 79.408 162.048 131.456 0.288 1959
1961 6 78.448 161.472 130.88 0.333325 1960
1962 6 77.872 161.088 130.496 0.288 1961
1963 6 77.104 160.704 130.304 0.288 1962
1964 6 76.528 160.512 130.304 0.288 1963
1965 6 75.76 160.128 130.112 0.333325 1964
1966 6 74.992 159.744 129.92 0.288 1965
1967 6 74.224 159.36 129.536 0.288 1966
1968 6 73.456 158.976 129.344 0.333325 1967
1969 6 72.496 158.592 128.96 0.288 1968
1970 6 72.304 158.4 129.152 0.288 1969
1971 6 71.728 158.016 128.96 0.333325 1970
1972 6 70.768 157.632 128.768 0.447058 1971
1973 6 69.808 157.056 128.576 0.333325 1972
1974 6 68.848 156.48 128.192 0.333325 1973
1975 6 68.464 155.904 128 0.288 1974
1976 6 68.08 155.52 127.808 0.333325 1975
1977 6 67.888 155.136 127.424 0.175529 1976
1978 6 67.696 154.944 127.232 0.288 1977
1979 6 67.312 154.56 126.848 0.288 1978
1980 6 66.928 154.368 126.464 0.288 1979
1981 6 66.736 154.176 126.272 0.288 1980
1982 6 66.544 154.176 125.696 0.288 1981
1983 6 66.352 153.984 124.928 0.288 1982
1984 6 66.352 153.792 124.16 0.288 1983
1985 6 65.968 153.408 123.776 0.333325 1984
1986 6 65.2 152.832 122.816 0.288 1985
1987 6 64.816 152.64 122.432 0.288 1986
1988 6 64.432 152.448 122.048 0.288 1987
1989 6 63.664 152.256 121.28 0.333325 1988
1990 6 63.088 151.872 120.704 0.288 1989
1991 6 62.704 151.488 120.32 0.447058 1990
1992 6 62.128 150.72 119.552 0.333325 1991
1993 6 61.744 150.336 118.976 0.288 1992
1994 6 61.36 149.952 118.592 0.288 1993
1995 6 60.976 149.568 118.016 0.288 1994
1996 6 60.784 149.376 117.824 0.175529 1995
1997 6 60.592 149.184 117.632 0.175529 1996
1998 6 60.4 149.184 117.44 0.175529 1997
1999 6 60.208 148.992 117.248 0.288 1998
2000 6 60.016 148.8 117.056 0.175529 1999
2001 6 60.016 148.608 116.864 0.175529 2000
2002 6 59.824 148.416 116.672 0.288 2001
2003 6 59.44 147.84 116.288 0.288 2002
2004 6 59.248 147.648 116.096 0.175529 2003
2005 6 59.248 147.456 115.904 0.175529 2004
2006 6 59.056 147.264 115.712 0.288 2005
2007 6 58.48 146.304 114.752 0.333325 2006
2008 6 58.096 145.536 114.368 0.288 2007
2009 6 57.904 144.96 113.792 0.288 2008
2010 6 57.52 144.384 113.216 0.333325 2009
2011 6 56.944 143.808 112.448 0.288 2010
2012 6 56.752 143.424 111.872 0.288 2011
2013 6 56.56 143.04 111.488 0.288 2012
2014 6 56.368 142.656 111.104 0.288 2013
2015 6 56.368 141.888 110.336 0.288 2014
2016 6 56.176 141.312 109.76 0.288 2015
2017 6 55.792 140.736 108.992 0.288 2016
2018 6 55.6 140.352 108.608 0.288 2017
2019 6 55.216 139.584 107.84 0.288 2018
2020 6 55.216 138.72 106.976 0.288 2019
2021 6 55.216 138.24 107.264 0.096 2020
2022 6 55.216 138.048 107.264 0.096 2021
2023 6 55.216 137.856 107.264 0.096 2022
2024 6 55.216 137.664 107.264 0.096 2023
2025 6 55.216 137.472 107.264 0.096 2024
2026 6 55.216 137.28 107.072 0.096 2025
2027 6 55.024 137.088 106.88 0.096 2026
2028 6 55.024 136.896 106.88 0.096 2027
2029 6 55.216 136.704 107.072 0.096 2028
2030 6 55.408 136.512 107.072 0.175529 2029
2031 6 55.6 136.32 107.264 0.096 2030
2032 6 55.792 136.32 107.456 0.096 2031
2033 6 55.216 138.048 106.304 0.288 2020
2034 6 55.216 137.28 105.728 0.288 2033
2035 6 54.832 136.512 104.96 0.288 2034
2036 6 54.832 135.936 104.192 0.288 2035
2037 6 54.0711 135.267 103.239 0.48 2036
2038 6 53.872 134.66 102.532 0.350611 2037
2039 6 53.296 134.784 102.464 0.096 2038
2040 6 53.104 134.784 102.464 0.096 2039
2041 6 52.912 134.784 102.272 0.096 2040
2042 6 52.72 134.592 102.08 0.096 2041
2043 6 52.528 134.592 101.888 0.096 2042
2044 6 52.336 134.4 101.696 0.175529 2043
2045 6 52.144 134.208 101.504 0.096 2044
2046 6 51.952 134.208 101.504 0.096 2045
2047 6 53.872 134.208 101.312 0.288 2038
2048 6 53.872 133.824 100.544 0.288 2047
2049 6 53.872 133.824 100.16 0.288 2048
2050 6 53.68 133.44 99.584 0.288 2049
2051 6 53.68 133.248 98.816 0.288 2050
2052 6 53.872 133.056 98.048 0.288 2051
2053 6 53.872 133.056 97.28 0.288 2052
2054 6 53.3379 132.885 96.02 0.463997 2053
2055 6 53.296 132.864 95.168 0.447058 2054
2056 6 53.488 133.056 94.784 0.288 2055
2057 6 53.488 133.248 94.016 0.288 2056
2058 6 53.488 133.248 93.248 0.288 2057
2059 6 53.488 133.248 92.864 0.288 2058
2060 6 53.68 133.44 92.672 0.288 2059
2061 6 53.68 133.44 91.904 0.288 2060
2062 6 53.488 133.44 91.136 0.288 2061
2063 6 53.488 133.44 90.752 0.288 2062
2064 6 53.488 133.44 90.368 0.175529 2063
2065 6 53.488 133.44 90.176 0.175529 2064
2066 6 52.72 133.248 89.792 0.288 2065
2067 6 52.336 133.248 89.792 0.288 2066
2068 6 51.568 133.056 89.216 0.288 2067
2069 6 51.184 132.864 88.64 0.288 2068
2070 6 50.8 132.864 88.256 0.288 2069
2071 6 50.416 132.864 87.68 0.48 2070
2072 6 49.776 132.608 87.904 0.401803 2071
2073 6 49.456 132.288 88.064 0.175529 2072
2074 6 49.264 132.288 88.064 0.175529 2073
2075 6 49.072 132.288 88.064 0.096 2074
2076 6 48.88 132.288 88.064 0.096 2075
2077 6 48.688 132.096 88.256 0.175529 2076
2078 6 48.496 132.096 88.448 0.175529 2077
2079 6 48.304 132.096 88.64 0.096 2078
2080 6 48.112 132.096 88.64 0.096 2079
2081 6 47.92 132.096 88.64 0.096 2080
2082 6 47.728 132.096 88.832 0.096 2081
2083 6 47.536 132.096 89.024 0.096 2082
2084 6 47.344 132.096 89.216 0.096 2083
2085 6 47.152 132.096 89.408 0.096 2084
2086 6 46.96 132.096 89.6 0.096 2085
2087 6 46.768 132.096 89.792 0.096 2086
2088 6 46.576 131.904 89.984 0.175529 2087
2089 6 46.384 131.712 90.176 0.096 2088
2090 6 46.192 131.52 90.368 0.175529 2089
2091 6 46 131.328 90.56 0.096 2090
2092 6 46 131.328 90.752 0.096 2091
2093 6 46 131.136 90.944 0.096 2092
2094 6 45.808 130.944 91.136 0.096 2093
2095 6 45.808 130.944 91.328 0.096 2094
2096 6 45.808 130.944 91.52 0.175529 2095
2097 6 45.808 130.752 91.712 0.175529 2096
2098 6 45.616 130.56 91.904 0.096 2097
2099 6 45.424 130.56 92.096 0.096 2098
2100 6 45.232 130.56 92.288 0.096 2099
2101 6 45.04 130.56 92.48 0.096 2100
2102 6 44.848 130.56 92.672 0.096 2101
2103 6 44.656 130.368 92.864 0.288 2102
2104 6 44.272 129.984 93.248 0.288 2103
2105 6 43.888 129.792 93.44 0.288 2104
2106 6 43.696 129.6 93.248 0.288 2105
2107 6 43.312 129.6 93.632 0.096 2106
2108 6 43.12 129.6 93.632 0.096 2107
2109 6 42.928 129.6 93.632 0.096 2108
2110 6 42.736 129.6 93.824 0.175529 2109
2111 6 42.544 129.6 94.016 0.096 2110
2112 6 42.352 129.792 94.208 0.175529 2111
2113 6 42.16 129.792 94.208 0.175529 2112
2114 6 41.968 129.792 94.208 0.096 2113
2115 6 41.776 129.792 94.208 0.096 2114
2116 6 41.584 129.6 94.208 0.175529 2115
2117 6 41.392 129.408 94.208 0.175529 2116
2118 6 41.2 129.216 94.4 0.175529 2117
2119 6 41.008 129.216 94.592 0.175529 2118
2120 6 40.816 129.216 94.592 0.096 2119
2121 6 40.624 129.024 94.784 0.175529 2120
2122 6 40.432 128.832 94.976 0.175529 2121
2123 6 40.24 128.832 94.976 0.175529 2122
2124 6 40.048 128.832 94.976 0.096 2123
2125 6 39.856 128.64 95.168 0.175529 2124
2126 6 39.472 128.256 95.168 0.175529 2125
2127 6 39.28 128.064 95.168 0.175529 2126
2128 6 39.088 128.064 95.168 0.096 2127
2129 6 38.896 127.872 95.168 0.175529 2128
2130 6 38.704 127.872 95.168 0.096 2129
2131 6 38.512 127.872 95.168 0.096 2130
2132 6 38.32 127.872 95.168 0.096 2131
2133 6 38.128 127.68 95.168 0.175529 2132
2134 6 37.936 127.68 95.168 0.175529 2133
2135 6 37.744 127.68 95.168 0.096 2134
2136 6 37.552 127.488 95.168 0.175529 2135
2137 6 37.36 127.296 94.976 0.175529 2136
2138 6 36.976 127.104 94.976 0.175529 2137
2139 6 36.784 126.912 94.976 0.175529 2138
2140 6 36.592 126.72 95.168 0.175529 2139
2141 6 36.4 126.528 95.36 0.096 2140
2142 6 36.4 126.528 95.552 0.096 2141
2143 6 36.4 126.528 95.744 0.096 2142
2144 6 36.208 126.336 95.936 0.175529 2143
2145 6 36.208 126.336 96.128 0.175529 2144
2146 6 35.824 125.952 96.512 0.175529 2145
2147 6 35.44 125.568 96.896 0.175529 2146
2148 6 35.248 125.568 96.896 0.096 2147
2149 6 35.056 125.376 96.896 0.175529 2148
2150 6 34.864 125.376 96.896 0.175529 2149
2151 6 34.672 125.184 97.088 0.175529 2150
2152 6 34.48 125.184 97.28 0.175529 2151
2153 6 34.288 124.992 97.472 0.175529 2152
2154 6 33.712 124.8 98.24 0.447058 2153
2155 6 32.944 124.8 98.432 0.096 2154
2156 6 32.752 124.8 98.432 0.096 2155
2157 6 32.56 124.8 98.432 0.175529 2156
2158 6 32.368 124.8 98.624 0.175529 2157
2159 6 32.176 124.8 98.816 0.096 2158
2160 6 31.984 124.992 99.008 0.175529 2159
2161 6 31.792 124.992 99.2 0.096 2160
2162 6 31.6 124.992 99.392 0.175529 2161
2163 6 31.408 124.992 99.584 0.175529 2162
2164 6 31.216 124.8 99.776 0.175529 2163
2165 6 31.024 124.8 99.776 0.096 2164
2166 6 30.832 124.8 99.776 0.096 2165
2167 6 30.64 124.8 99.776 0.096 2166
2168 6 30.448 124.8 99.776 0.096 2167
2169 6 30.256 124.608 99.584 0.096 2168
2170 6 30.064 124.608 99.392 0.096 2169
2171 6 29.872 124.608 99.2 0.096 2170
2172 6 29.68 124.608 99.008 0.175529 2171
2173 6 29.488 124.8 98.816 0.175529 2172
2174 6 29.488 124.8 98.624 0.175529 2173
2175 6 29.296 124.8 98.432 0.096 2174
2176 6 29.104 124.8 98.24 0.096 2175
2177 6 28.912 124.8 98.048 0.096 2176
2178 6 28.72 124.8 97.856 0.096 2177
2179 6 28.528 124.8 97.664 0.096 2178
2180 6 28.336 124.8 97.472 0.175529 2179
2181 6 28.144 124.8 97.28 0.096 2180
2182 6 27.952 124.8 97.088 0.175529 2181
2183 6 27.76 124.8 97.088 0.175529 2182
2184 6 27.568 124.992 96.896 0.175529 2183
2185 6 27.376 124.992 96.896 0.096 2184
2186 6 27.184 124.992 96.896 0.096 2185
2187 6 26.992 124.992 96.704 0.175529 2186
2188 6 26.8 124.992 96.512 0.096 2187
2189 6 26.608 124.992 96.512 0.096 2188
2190 6 26.416 124.992 96.32 0.175529 2189
2191 6 26.224 125.184 96.128 0.175529 2190
2192 6 26.032 125.376 95.936 0.096 2191
2193 6 30.832 124.608 100.16 0.096 2165
2194 6 30.64 124.608 100.352 0.096 2193
2195 6 30.448 124.608 100.544 0.096 2194
2196 6 30.256 124.608 100.736 0.096 2195
2197 6 30.064 124.608 100.736 0.096 2196
2198 6 34.288 125.184 99.2 0.175529 2154
2199 6 34.48 125.184 99.392 0.175529 2198
2200 6 34.672 125.376 99.392 0.096 2199
2201 6 44.656 129.792 93.632 0.288 2104
2202 6 49.456 133.056 88.448 0.175529 2072
2203 6 49.264 133.248 88.64 0.175529 2202
2204 6 49.264 133.44 88.64 0.096 2203
2205 6 49.072 133.632 88.64 0.175529 2204
2206 6 48.88 133.824 88.832 0.175529 2205
2207 6 48.688 134.016 89.024 0.096 2206
2208 6 48.496 134.016 89.216 0.096 2207
2209 6 48.304 134.208 89.408 0.096 2208
2210 6 50.512 132.672 87.008 0.463529 2071
2211 6 50.608 132.48 86.336 0.447058 2210
2212 6 50.8 132.288 85.952 0.288 2211
2213 6 51.184 132.48 85.184 0.288 2212
2214 6 51.184 132.48 84.8 0.175529 2213
2215 6 51.184 132.48 84.416 0.288 2214
2216 6 51.568 132.864 83.84 0.333325 2215
2217 6 51.568 133.056 83.072 0.288 2216
2218 6 51.76 133.056 82.688 0.175529 2217
2219 6 51.76 133.056 81.92 0.333325 2218
2220 6 52.2298 133.248 80.788 0.411491 2219
2221 6 52.912 133.44 79.808 0.288 2220
2222 6 52.912 133.44 79.424 0.288 2221
2223 6 53.296 133.824 79.04 0.288 2222
2224 6 53.488 134.208 78.464 0.288 2223
2225 6 53.68 134.592 77.696 0.288 2224
2226 6 54.064 135.36 76.928 0.333325 2225
2227 6 54.448 135.744 76.352 0.333325 2226
2228 6 55.024 136.512 75.584 0.333325 2227
2229 6 55.6 137.28 74.816 0.288 2228
2230 6 55.984 138.048 74.048 0.288 2229
2231 6 55.984 138.816 73.472 0.288 2230
2232 6 56.176 139.584 72.896 0.288 2231
2233 6 56.56 140.352 72.32 0.333325 2232
2234 6 56.944 140.928 72.128 0.288 2233
2235 6 57.328 141.312 71.936 0.288 2234
2236 6 57.9694 141.762 71.3164 0.628364 2235
2237 6 58.48 142.272 70.976 0.288 2236
2238 6 59.056 142.656 70.784 0.333325 2237
2239 6 59.632 143.04 70.592 0.333325 2238
2240 6 60.592 143.424 70.208 0.288 2239
2241 6 61.36 143.616 69.632 0.288 2240
2242 6 62.128 144 69.056 0.333325 2241
2243 6 62.896 145.152 68.48 0.447058 2242
2244 6 63.088 145.728 68.48 0.288 2243
2245 6 63.088 148.032 67.52 0.288 2244
2246 6 63.3367 148.473 67.3091 0.292466 2245
2247 6 63.856 148.992 67.136 0.333325 2246
2248 6 63.856 149.376 66.944 0.288 2247
2249 6 64.24 149.952 66.752 0.288 2248
2250 6 64.624 150.336 66.368 0.333325 2249
2251 6 65.392 151.104 65.792 0.333325 2250
2252 6 66.16 151.68 65.6 0.333325 2251
2253 6 66.736 151.872 65.216 0.596266 2252
2254 6 67.312 152.064 65.024 0.333325 2253
2255 6 67.888 152.256 64.832 0.288 2254
2256 6 68.656 152.64 64.448 0.288 2255
2257 6 69.424 152.832 64.256 0.288 2256
2258 6 70.192 152.64 63.872 0.288 2257
2259 6 70.96 152.448 63.68 0.288 2258
2260 6 71.728 152.448 63.488 0.288 2259
2261 6 72.496 152.256 63.296 0.288 2260
2262 6 73.264 152.256 63.296 0.288 2261
2263 6 74.032 152.448 63.104 0.288 2262
2264 6 74.8 152.448 62.912 0.288 2263
2265 6 75.568 152.64 62.912 0.288 2264
2266 6 75.952 152.832 62.528 0.333325 2265
2267 6 76.528 153.024 62.336 0.288 2266
2268 6 77.488 153.216 62.336 0.288 2267
2269 6 77.68 153.408 62.144 0.288 2268
2270 6 78.064 153.408 62.144 0.288 2269
2271 6 78.448 153.408 61.952 0.175529 2270
2272 6 78.64 153.6 61.76 0.288 2271
2273 6 79.024 153.6 61.76 0.288 2272
2274 6 79.792 153.984 61.376 0.288 2273
2275 6 80.368 154.176 61.184 0.333325 2274
2276 6 81.136 154.368 60.992 0.288 2275
2277 6 81.904 154.368 60.8 0.288 2276
2278 6 82.672 154.368 60.608 0.288 2277
2279 6 82.864 154.56 60.416 0.288 2278
2280 6 83.824 154.752 59.648 0.288 2279
2281 6 84.208 154.944 59.264 0.288 2280
2282 6 84.784 155.328 58.688 0.447058 2281
2283 6 84.976 155.712 58.304 0.288 2282
2284 6 85.744 155.904 57.728 0.288 2283
2285 6 86.128 156.096 57.344 0.288 2284
2286 6 86.512 156.096 57.344 0.288 2285
2287 6 87.472 156.48 56.96 0.288 2286
2288 6 88.24 156.864 56.384 0.333325 2287
2289 6 89.008 156.864 55.808 0.288 2288
2290 6 89.584 156.864 55.232 0.333325 2289
2291 6 90.16 156.48 54.848 0.333325 2290
2292 6 90.544 156.288 54.656 0.447058 2291
2293 6 91.12 156.288 54.464 0.288 2292
2294 6 91.504 156.288 54.464 0.288 2293
2295 6 92.08 156.096 54.272 0.333325 2294
2296 6 92.848 155.904 54.272 0.288 2295
2297 6 93.424 155.904 54.272 0.288 2296
2298 6 94.96 155.712 53.504 0.447058 2297
2299 6 95.632 155.712 53.024 0.406662 2298
2300 6 96.496 155.712 52.544 0.288 2299
2301 6 97.264 155.904 51.968 0.288 2300
2302 6 98.224 156.288 51.584 0.288 2301
2303 6 98.992 156.48 51.584 0.333325 2302
2304 6 99.76 156.672 51.392 0.288 2303
2305 6 100.144 156.864 51.008 0.447058 2304
2306 6 100.72 156.864 50.624 0.447058 2305
2307 6 101.296 156.864 50.624 0.288 2306
2308 6 101.68 156.864 50.624 0.288 2307
2309 6 102.448 157.056 50.624 0.333325 2308
2310 6 103.408 157.44 50.24 0.333325 2309
2311 6 103.984 157.44 50.24 0.288 2310
2312 6 104.752 157.44 50.24 0.288 2311
2313 6 105.52 157.44 50.24 0.288 2312
2314 6 106.288 157.824 49.856 0.333325 2313
2315 6 107.248 158.208 49.856 0.333325 2314
2316 6 108.016 158.784 49.856 0.333325 2315
2317 6 108.4 159.168 49.664 0.48 2316
2318 6 108.444 159.198 49.664 0.488943 2317
2319 6 108.976 159.552 49.664 0.596266 2318
2320 6 109.744 159.552 49.664 0.333325 2319
2321 6 110.32 159.552 49.664 0.447058 2320
2322 6 111.28 159.936 49.664 0.48 2321
2323 6 111.856 160.128 50.048 0.596266 2322
2324 6 113.008 160.896 50.432 0.447058 2323
2325 6 113.776 161.28 50.432 0.333325 2324
2326 6 114.272 161.61 50.432 0.431286 2325
2327 6 114.586 161.898 50.3146 0.48623 2326
2328 6 115.888 162.816 50.048 0.333325 2327
2329 6 116.656 163.392 50.048 0.333325 2328
2330 6 117.616 163.776 50.048 0.288 2329
2331 6 118.192 163.776 50.048 0.511158 2330
2332 6 118.222 163.786 50.0177 0.507784 2331
2333 6 119.152 163.968 49.088 0.288 2332
2334 6 119.344 163.776 48.896 0.175529 2333
2335 6 119.536 163.584 48.704 0.175529 2334
2336 6 119.536 163.584 48.512 0.096 2335
2337 6 119.728 163.392 48.32 0.175529 2336
2338 6 119.728 163.2 47.936 0.175529 2337
2339 6 120.133 162.967 47.2983 0.48 2338
2340 6 120.29 162.651 46.8251 0.48 2339
2341 6 120.474 162.624 46.1857 0.324164 2340
2342 6 120.112 162.624 45.824 0.175529 2341
2343 6 120.112 162.624 45.632 0.175529 2342
2344 6 119.92 162.432 45.44 0.288 2343
2345 6 119.92 162.24 45.056 0.175529 2344
2346 6 119.728 162.048 44.864 0.175529 2345
2347 6 119.728 162.048 44.672 0.175529 2346
2348 6 119.728 162.048 44.48 0.096 2347
2349 6 119.536 161.856 44.288 0.175529 2348
2350 6 119.152 161.856 43.904 0.175529 2349
2351 6 118.768 161.856 43.52 0.288 2350
2352 6 118.384 161.664 43.136 0.288 2351
2353 6 118.192 161.664 42.752 0.175529 2352
2354 6 118 161.664 42.368 0.288 2353
2355 6 117.808 161.664 41.984 0.288 2354
2356 6 117.424 161.664 41.216 0.288 2355
2357 6 117.232 161.664 40.64 0.288 2356
2358 6 116.848 161.664 40.256 0.175529 2357
2359 6 116.848 161.664 39.872 0.175529 2358
2360 6 116.656 161.856 38.912 0.48 2359
2361 6 116.272 161.856 38.336 0.288 2360
2362 6 115.866 161.664 38.1292 0.331582 2361
2363 6 115.534 161.664 37.9077 0.305433 2362
2364 6 114.928 161.664 37.568 0.288 2363
2365 6 114.352 161.856 37.568 0.175529 2364
2366 6 114.16 161.856 37.568 0.096 2365
2367 6 113.776 162.048 37.76 0.288 2366
2368 6 113.392 162.048 37.76 0.096 2367
2369 6 113.2 162.048 37.76 0.096 2368
2370 6 113.008 162.048 37.952 0.175529 2369
2371 6 112.624 161.664 38.336 0.175529 2370
2372 6 112.432 161.664 38.336 0.175529 2371
2373 6 112.24 161.664 38.336 0.096 2372
2374 6 112.048 161.664 38.336 0.096 2373
2375 6 111.856 161.664 38.336 0.096 2374
2376 6 111.664 161.664 38.336 0.096 2375
2377 6 111.472 161.664 38.336 0.175529 2376
2378 6 111.28 161.664 38.336 0.096 2377
2379 6 111.088 161.664 38.336 0.096 2378
2380 6 110.896 161.664 38.336 0.096 2379
2381 6 110.704 161.664 38.336 0.096 2380
2382 6 110.512 161.664 38.336 0.175529 2381
2383 6 110.32 161.664 38.336 0.096 2382
2384 6 110.128 161.664 38.336 0.096 2383
2385 6 109.936 161.664 38.336 0.096 2384
2386 6 109.744 161.856 38.144 0.175529 2385
2387 6 109.552 161.856 38.144 0.175529 2386
2388 6 109.36 162.048 37.952 0.288 2387
2389 6 109.155 162.253 37.7471 0.280466 2388
2390 6 108.976 162.432 37.568 0.175529 2389
2391 6 108.784 162.432 37.568 0.175529 2390
2392 6 108.592 162.624 37.376 0.175529 2391
2393 6 108.592 162.816 37.376 0.096 2392
2394 6 108.4 163.008 37.376 0.175529 2393
2395 6 108.016 163.392 36.992 0.175529 2394
2396 6 108.016 163.584 36.992 0.175529 2395
2397 6 107.824 163.776 36.8 0.175529 2396
2398 6 107.824 163.968 36.8 0.175529 2397
2399 6 107.632 164.16 36.608 0.288 2398
2400 6 107.248 164.352 36.224 0.175529 2399
2401 6 107.056 164.544 36.032 0.175529 2400
2402 6 106.864 164.544 35.84 0.175529 2401
2403 6 106.253 164.85 35.5344 0.570658 2402
2404 6 105.136 164.544 35.264 0.175529 2403
2405 6 104.944 164.352 35.264 0.175529 2404
2406 6 104.752 164.16 35.456 0.175529 2405
2407 6 104.752 163.968 35.648 0.175529 2406
2408 6 104.56 163.776 35.84 0.096 2407
2409 6 104.56 163.584 36.032 0.175529 2408
2410 6 104.368 163.392 36.224 0.175529 2409
2411 6 104.368 163.392 36.416 0.175529 2410
2412 6 104.176 163.2 36.608 0.096 2411
2413 6 104.176 163.2 36.8 0.096 2412
2414 6 103.984 163.008 36.992 0.096 2413
2415 6 103.984 162.816 37.184 0.175529 2414
2416 6 103.984 162.624 37.376 0.096 2415
2417 6 103.984 162.432 37.568 0.096 2416
2418 6 103.792 162.24 37.76 0.175529 2417
2419 6 103.6 162.048 37.952 0.096 2418
2420 6 103.6 161.856 38.144 0.096 2419
2421 6 103.6 161.664 38.144 0.096 2420
2422 6 103.6 161.472 38.336 0.175529 2421
2423 6 103.408 161.28 38.528 0.175529 2422
2424 6 103.408 161.088 38.72 0.096 2423
2425 6 103.408 160.896 38.72 0.096 2424
2426 6 103.408 160.704 38.912 0.096 2425
2427 6 103.408 160.512 39.104 0.096 2426
2428 6 103.216 160.32 39.296 0.175529 2427
2429 6 103.024 160.128 39.488 0.096 2428
2430 6 102.832 159.936 39.68 0.096 2429
2431 6 102.64 159.744 39.872 0.175529 2430
2432 6 102.448 159.552 40.064 0.096 2431
2433 6 102.448 159.552 40.256 0.096 2432
2434 6 102.256 159.36 40.448 0.175529 2433
2435 6 102.064 159.168 40.64 0.096 2434
2436 6 102.064 158.976 40.832 0.096 2435
2437 6 102.064 158.784 41.024 0.096 2436
2438 6 101.68 158.4 41.216 0.288 2437
2439 6 101.374 158.247 41.3688 0.198487 2438
2440 6 101.104 158.016 41.6 0.096 2439
2441 6 100.707 157.619 41.7791 0.280466 2440
2442 6 100.528 157.44 41.6 0.175529 2441
2443 6 100.336 157.248 41.408 0.288 2442
2444 6 99.952 156.864 41.216 0.175529 2443
2445 6 99.76 156.672 41.216 0.175529 2444
2446 6 99.568 156.48 41.024 0.175529 2445
2447 6 99.568 156.288 41.024 0.096 2446
2448 6 99.376 156.096 40.832 0.175529 2447
2449 6 99.232 155.952 40.832 0.175529 2448
2450 6 98.992 155.712 40.64 0.096 2449
2451 6 98.8 155.52 40.448 0.175529 2450
2452 6 98.8 155.328 40.256 0.096 2451
2453 6 98.8 155.136 40.064 0.096 2452
2454 6 98.8 155.136 39.872 0.096 2453
2455 6 98.8 154.944 39.68 0.096 2454
2456 6 98.8 154.944 39.488 0.096 2455
2457 6 98.8 154.944 39.296 0.096 2456
2458 6 98.608 154.752 39.104 0.096 2457
2459 6 98.608 154.752 38.912 0.096 2458
2460 6 98.416 154.56 38.72 0.175529 2459
2461 6 98.416 154.56 38.528 0.096 2460
2462 6 98.224 154.368 38.336 0.175529 2461
2463 6 98.032 154.176 38.144 0.096 2462
2464 6 98.032 154.176 37.952 0.096 2463
2465 6 98.032 154.176 37.76 0.096 2464
2466 6 98.032 153.984 37.568 0.096 2465
2467 6 97.84 153.792 37.376 0.096 2466
2468 6 97.648 153.6 37.184 0.096 2467
2469 6 97.456 153.408 36.992 0.175529 2468
2470 6 97.264 153.408 36.992 0.096 2469
2471 6 97.072 153.408 36.992 0.096 2470
2472 6 96.88 153.408 36.992 0.096 2471
2473 6 96.688 153.408 36.8 0.096 2472
2474 6 96.496 153.408 36.8 0.096 2473
2475 6 96.304 153.408 36.608 0.096 2474
2476 6 96.112 153.6 36.416 0.096 2475
2477 6 95.984 153.728 36.288 0.096 2476
2478 6 95.92 153.792 36.224 0.096 2477
2479 6 95.92 153.984 36.224 0.096 2478
2480 6 95.728 154.176 36.032 0.096 2479
2481 6 95.728 154.368 36.032 0.096 2480
2482 6 95.536 154.56 35.84 0.096 2481
2483 6 95.344 154.56 35.648 0.096 2482
2484 6 95.152 154.56 35.648 0.096 2483
2485 6 94.96 154.368 35.84 0.096 2484
2486 6 94.96 154.368 36.032 0.096 2485
2487 6 94.768 154.176 36.224 0.096 2486
2488 6 95.728 153.6 36.416 0.096 2477
2489 6 95.536 153.408 36.224 0.096 2488
2490 6 95.344 153.408 36.224 0.096 2489
2491 6 95.152 153.408 36.224 0.096 2490
2492 6 94.96 153.408 36.224 0.175529 2491
2493 6 94.768 153.6 36.032 0.096 2492
2494 6 99.568 155.712 41.024 0.096 2449
2495 6 99.76 155.52 41.216 0.096 2494
2496 6 99.952 155.52 41.216 0.096 2495
2497 6 100.144 155.52 41.216 0.096 2496
2498 6 100.336 155.52 41.216 0.096 2497
2499 6 100.528 155.328 41.216 0.096 2498
2500 6 100.72 157.248 41.984 0.096 2441
2501 6 100.72 157.056 41.984 0.096 2500
2502 6 100.72 156.864 41.984 0.096 2501
2503 6 100.72 156.672 41.984 0.096 2502
2504 6 100.72 156.48 41.984 0.096 2503
2505 6 100.72 156.288 41.984 0.096 2504
2506 6 100.528 156.096 41.792 0.096 2505
2507 6 100.528 155.904 41.792 0.096 2506
2508 6 100.528 155.712 41.792 0.096 2507
2509 6 100.528 155.52 41.792 0.096 2508
2510 6 101.182 158.151 40.9848 0.158722 2439
2511 6 100.912 158.016 40.64 0.096 2510
2512 6 100.912 158.016 40.448 0.096 2511
2513 6 100.72 157.824 40.256 0.096 2512
2514 6 101.296 157.824 41.024 0.096 2510
2515 6 101.296 157.632 41.216 0.096 2514
2516 6 101.296 157.44 41.216 0.096 2515
2517 6 101.68 158.592 41.792 0.096 2438
2518 6 101.872 158.592 41.984 0.096 2517
2519 6 102.064 158.784 42.176 0.096 2518
2520 6 102.256 158.976 42.368 0.096 2519
2521 6 102.448 158.976 42.56 0.096 2520
2522 6 102.448 158.976 42.752 0.096 2521
2523 6 102.64 158.976 42.944 0.175529 2522
2524 6 102.832 159.168 43.136 0.175529 2523
2525 6 103.024 159.36 43.328 0.096 2524
2526 6 103.216 159.36 43.328 0.096 2525
2527 6 103.408 159.36 43.328 0.096 2526
2528 6 103.6 159.36 43.328 0.096 2527
2529 6 103.792 159.36 43.328 0.096 2528
2530 6 103.984 159.552 43.52 0.096 2529
2531 6 102.448 158.592 42.752 0.096 2522
2532 6 102.64 158.4 42.944 0.096 2531
2533 6 102.832 158.208 43.136 0.175529 2532
2534 6 103.024 158.016 43.328 0.096 2533
2535 6 103.792 161.088 38.144 0.175529 2422
2536 6 103.984 160.896 38.144 0.096 2535
2537 6 109.168 162.048 37.376 0.096 2389
2538 6 109.168 162.048 37.184 0.096 2537
2539 6 109.168 162.048 36.992 0.096 2538
2540 6 109.168 162.048 36.8 0.096 2539
2541 6 109.168 162.048 36.608 0.096 2540
2542 6 109.168 162.048 36.416 0.096 2541
2543 6 115.12 160.896 37.952 0.175529 2363
2544 6 114.928 160.896 37.76 0.096 2543
2545 6 115.504 161.088 38.528 0.333325 2362
2546 6 115.312 160.704 38.528 0.175529 2545
2547 6 114.928 160.32 38.528 0.175529 2546
2548 6 114.928 160.128 38.72 0.175529 2547
2549 6 114.544 159.744 38.72 0.175529 2548
2550 6 114.352 159.36 38.72 0.175529 2549
2551 6 113.968 158.976 38.72 0.175529 2550
2552 6 113.776 158.592 38.72 0.175529 2551
2553 6 113.584 158.4 38.72 0.175529 2552
2554 6 113.392 158.208 38.912 0.096 2553
2555 6 113.2 158.016 38.912 0.096 2554
2556 6 113.008 157.824 39.104 0.096 2555
2557 6 112.816 157.824 39.296 0.096 2556
2558 6 112.624 157.632 39.488 0.175529 2557
2559 6 112.432 157.44 39.488 0.175529 2558
2560 6 112.24 157.248 39.68 0.175529 2559
2561 6 112.048 157.056 39.68 0.096 2560
2562 6 117.062 161.613 38.8309 0.398865 2360
2563 6 117.616 161.28 38.72 0.288 2562
2564 6 117.616 160.896 38.912 0.096 2563
2565 6 117.808 160.512 39.296 0.288 2564
2566 6 117.808 159.936 39.68 0.096 2565
2567 6 117.808 159.744 39.68 0.096 2566
2568 6 117.808 159.552 39.872 0.096 2567
2569 6 117.808 159.36 40.064 0.096 2568
2570 6 118 158.976 40.448 0.288 2569
2571 6 118.192 158.592 40.832 0.096 2570
2572 6 118.192 158.592 41.024 0.096 2571
2573 6 118.192 158.592 41.216 0.175529 2572
2574 6 118.192 158.4 41.6 0.175529 2573
2575 6 118.192 158.208 41.792 0.096 2574
2576 6 118 158.016 41.984 0.175529 2575
2577 6 117.808 157.824 42.176 0.175529 2576
2578 6 117.616 157.632 42.176 0.175529 2577
2579 6 117.424 157.248 42.368 0.288 2578
2580 6 117.424 156.864 42.56 0.096 2579
2581 6 117.424 156.672 42.56 0.096 2580
2582 6 117.232 156.48 42.752 0.175529 2581
2583 6 117.232 156.288 42.944 0.096 2582
2584 6 117.04 156.096 43.136 0.175529 2583
2585 6 117.04 155.904 43.328 0.175529 2584
2586 6 116.848 155.712 43.52 0.175529 2585
2587 6 116.464 155.328 43.52 0.175529 2586
2588 6 116.272 155.136 43.712 0.175529 2587
2589 6 116.08 154.944 43.712 0.175529 2588
2590 6 115.888 154.752 43.904 0.175529 2589
2591 6 115.504 154.56 44.096 0.288 2590
2592 6 115.12 154.368 44.288 0.288 2591
2593 6 114.64 153.984 44.48 0.473965 2592
2594 6 114.16 153.984 44.48 0.288 2593
2595 6 113.2 154.368 44.288 0.288 2594
2596 6 112.816 154.176 44.48 0.096 2595
2597 6 112.624 154.176 44.48 0.096 2596
2598 6 112.432 154.176 44.48 0.096 2597
2599 6 112.24 154.176 44.48 0.096 2598
2600 6 112.048 154.176 44.48 0.096 2599
2601 6 111.856 154.176 44.48 0.096 2600
2602 6 111.664 153.984 44.672 0.096 2601
2603 6 117.676 162.162 38.9792 0.363267 2562
2604 6 118.192 162.624 39.104 0.333325 2603
2605 6 118.96 163.2 39.104 0.175529 2604
2606 6 119.152 163.2 39.104 0.096 2605
2607 6 119.344 163.392 38.912 0.175529 2606
2608 6 119.536 163.392 38.912 0.096 2607
2609 6 117.232 162.624 39.104 0.288 2603
2610 6 117.04 163.2 39.104 0.288 2609
2611 6 120.688 163.008 45.824 0.175529 2341
2612 6 120.88 163.2 45.632 0.175529 2611
2613 6 121.072 163.392 45.632 0.175529 2612
2614 6 121.072 163.584 45.44 0.096 2613
2615 6 121.072 163.776 45.44 0.096 2614
2616 6 118.96 162.432 46.784 0.288 2340
2617 6 118.576 162.432 46.784 0.175529 2616
2618 6 118.192 162.432 46.4 0.175529 2617
2619 6 118 162.624 46.208 0.175529 2618
2620 6 117.808 162.624 46.016 0.175529 2619
2621 6 117.616 162.816 45.824 0.288 2620
2622 6 117.232 162.816 45.824 0.096 2621
2623 6 117.04 162.816 46.016 0.096 2622
2624 6 117.04 162.816 46.208 0.096 2623
2625 6 116.848 163.008 46.4 0.175529 2624
2626 6 116.656 163.2 46.592 0.288 2625
2627 6 116.272 163.008 46.784 0.096 2626
2628 6 116.08 163.008 46.784 0.096 2627
2629 6 120.88 163.776 47.552 0.288 2339
2630 6 119.152 164.544 48.896 0.288 2333
2631 6 119.536 164.928 48.512 0.288 2630
2632 6 119.536 165.12 47.936 0.288 2631
2633 6 119.536 165.312 47.168 0.288 2632
2634 6 119.344 165.696 46.4 0.288 2633
2635 6 119.344 166.182 45.7222 0.322681 2634
2636 6 119.536 166.848 45.056 0.333325 2635
2637 6 120.112 167.424 44.48 0.333325 2636
2638 6 120.304 167.808 44.096 0.333325 2637
2639 6 120.496 168.192 43.712 0.288 2638
2640 6 120.304 168.768 43.328 0.333325 2639
2641 6 120.236 169.028 42.6503 0.333325 2640
2642 6 120.169 169.095 42.5487 0.333325 2641
2643 6 119.728 169.344 41.792 0.333325 2642
2644 6 119.344 169.728 41.408 0.288 2643
2645 6 118.96 169.728 41.024 0.288 2644
2646 6 118.214 169.169 40.465 0.660706 2645
2647 6 117.885 169.152 40.2944 0.582023 2646
2648 6 117.616 169.152 40.16 0.503294 2647
2649 6 117.04 168.96 39.872 0.288 2648
2650 6 116.656 168.576 39.872 0.175529 2649
2651 6 116.464 168.384 39.872 0.175529 2650
2652 6 116.272 168.192 39.68 0.288 2651
2653 6 115.888 167.808 39.296 0.288 2652
2654 6 115.696 167.616 39.104 0.175529 2653
2655 6 115.696 167.616 38.912 0.175529 2654
2656 6 115.696 167.616 38.72 0.096 2655
2657 6 115.504 167.424 38.528 0.175529 2656
2658 6 115.312 167.424 38.144 0.288 2657
2659 6 115.12 167.424 37.76 0.175529 2658
2660 6 114.928 167.616 37.568 0.288 2659
2661 6 114.544 167.616 36.992 0.288 2660
2662 6 113.968 167.616 36.416 0.288 2661
2663 6 113.584 167.616 36.032 0.288 2662
2664 6 112.966 167.532 35.627 0.429703 2663
2665 6 112.624 166.848 35.456 0.288 2664
2666 6 112.432 166.272 35.456 0.288 2665
2667 6 112.048 165.312 34.688 0.447058 2666
2668 6 111.664 164.544 34.304 0.175529 2667
2669 6 111.664 164.352 34.112 0.096 2668
2670 6 111.28 163.968 33.92 0.288 2669
2671 6 110.896 163.776 33.92 0.175529 2670
2672 6 110.512 163.584 33.92 0.288 2671
2673 6 110.128 163.392 33.92 0.288 2672
2674 6 109.744 163.2 33.92 0.175529 2673
2675 6 109.552 163.008 33.92 0.175529 2674
2676 6 109.178 162.595 34.112 0.331058 2675
2677 6 109.36 162.048 34.112 0.288 2676
2678 6 109.744 161.472 34.496 0.288 2677
2679 6 109.936 161.088 34.688 0.288 2678
2680 6 109.936 160.704 34.88 0.096 2679
2681 6 109.744 160.512 35.072 0.175529 2680
2682 6 109.744 160.32 35.072 0.175529 2681
2683 6 109.552 160.128 35.264 0.175529 2682
2684 6 109.221 159.936 35.7338 0.320798 2683
2685 6 108.976 159.936 36.608 0.288 2684
2686 6 108.592 159.744 36.992 0.175529 2685
2687 6 108.4 159.552 37.184 0.175529 2686
2688 6 108.208 159.552 37.184 0.096 2687
2689 6 108.016 159.36 37.376 0.096 2688
2690 6 107.824 159.168 37.568 0.096 2689
2691 6 107.632 158.976 37.76 0.175529 2690
2692 6 107.44 158.784 37.76 0.175529 2691
2693 6 107.44 158.592 37.76 0.096 2692
2694 6 107.248 158.4 37.76 0.175529 2693
2695 6 107.056 158.208 37.952 0.175529 2694
2696 6 106.864 157.824 37.952 0.333325 2695
2697 6 106.48 157.44 38.336 0.447058 2696
2698 6 106.096 156.864 38.528 0.288 2697
2699 6 105.904 156.48 38.912 0.288 2698
2700 6 105.904 156.288 39.296 0.175529 2699
2701 6 105.712 156.288 39.488 0.096 2700
2702 6 105.712 155.712 39.872 0.096 2701
2703 6 105.712 155.52 40.064 0.175529 2702
2704 6 105.712 155.328 40.256 0.175529 2703
2705 6 105.712 154.944 40.64 0.288 2704
2706 6 105.52 154.752 40.832 0.175529 2705
2707 6 105.52 154.368 41.024 0.288 2706
2708 6 105.328 153.984 41.408 0.175529 2707
2709 6 105.52 153.792 41.6 0.175529 2708
2710 6 105.712 153.6 41.792 0.096 2709
2711 6 105.712 153.408 41.984 0.096 2710
2712 6 105.904 153.216 42.176 0.175529 2711
2713 6 105.904 152.832 42.56 0.288 2712
2714 6 106.096 152.64 42.752 0.288 2713
2715 6 106.288 152.064 43.136 0.288 2714
2716 6 106.48 151.68 43.52 0.096 2715
2717 6 106.672 151.488 43.712 0.096 2716
2718 6 106.864 151.488 43.904 0.096 2717
2719 6 107.056 151.488 43.904 0.096 2718
2720 6 107.248 151.488 44.096 0.096 2719
2721 6 108.208 150.912 44.672 0.596266 2720
2722 6 108.592 150.528 45.056 0.288 2721
2723 6 108.976 150.528 45.44 0.288 2722
2724 6 109.36 150.528 45.824 0.175529 2723
2725 6 109.744 150.144 46.208 0.175529 2724
2726 6 109.936 150.144 46.4 0.096 2725
2727 6 110.32 149.952 46.784 0.288 2726
2728 6 110.512 150.144 46.976 0.288 2727
2729 6 108.784 151.488 44.288 0.096 2721
2730 6 108.976 151.68 44.096 0.096 2729
2731 6 108.976 151.68 43.904 0.096 2730
2732 6 108.976 151.68 43.712 0.096 2731
2733 6 108.976 151.68 43.52 0.096 2732
2734 6 108.976 151.488 43.328 0.096 2733
2735 6 108.976 151.488 43.136 0.096 2734
2736 6 108.976 151.488 42.944 0.096 2735
2737 6 108.976 151.488 42.752 0.096 2736
2738 6 108.976 151.488 42.56 0.175529 2737
2739 6 108.784 151.296 42.368 0.096 2738
2740 6 108.784 151.296 42.176 0.096 2739
2741 6 108.592 162.24 34.304 0.175529 2676
2742 6 108.4 162.048 34.496 0.175529 2741
2743 6 108.016 161.856 34.496 0.175529 2742
2744 6 107.824 161.664 34.496 0.175529 2743
2745 6 107.632 161.472 34.688 0.288 2744
2746 6 107.056 160.896 34.688 0.288 2745
2747 6 106.48 160.32 34.88 0.596266 2746
2748 6 106.48 159.552 34.88 0.175529 2747
2749 6 106.288 159.36 35.072 0.175529 2748
2750 6 105.904 159.168 35.072 0.175529 2749
2751 6 105.712 158.976 34.88 0.096 2750
2752 6 112.563 167.702 35.565 0.436003 2664
2753 6 111.472 168.384 35.456 0.48 2752
2754 6 110.896 169.152 35.456 0.175529 2753
2755 6 110.896 169.344 35.456 0.175529 2754
2756 6 110.896 169.536 35.456 0.096 2755
2757 6 110.912 170.144 35.632 0.272 2756
2758 6 111.088 170.496 35.456 0.096 2757
2759 6 111.088 170.688 35.456 0.096 2758
2760 6 111.088 170.88 35.456 0.096 2759
2761 6 111.088 171.072 35.456 0.096 2760
2762 6 111.088 171.264 35.456 0.096 2761
2763 6 111.088 171.456 35.456 0.096 2762
2764 6 111.28 171.648 35.456 0.175529 2763
2765 6 111.28 171.84 35.456 0.096 2764
2766 6 111.28 172.032 35.456 0.175529 2765
2767 6 111.28 172.224 35.456 0.175529 2766
2768 6 111.28 172.416 35.456 0.096 2767
2769 6 111.28 172.608 35.456 0.096 2768
2770 6 111.088 172.8 35.264 0.175529 2769
2771 6 111.088 172.992 35.264 0.096 2770
2772 6 110.896 173.184 35.264 0.175529 2771
2773 6 110.896 173.376 35.264 0.175529 2772
2774 6 110.896 173.568 35.264 0.096 2773
2775 6 110.896 173.76 35.264 0.096 2774
2776 6 110.896 173.952 35.264 0.175529 2775
2777 6 110.896 174.144 35.264 0.096 2776
2778 6 110.896 174.72 35.264 0.333325 2777
2779 6 111.28 175.104 35.264 0.175529 2778
2780 6 111.472 175.104 35.264 0.175529 2779
2781 6 111.856 175.488 35.264 0.288 2780
2782 6 112.048 175.68 35.456 0.175529 2781
2783 6 112.432 175.872 35.456 0.288 2782
2784 6 112.816 176.064 35.456 0.175529 2783
2785 6 113.2 176.448 35.456 0.175529 2784
2786 6 113.392 176.64 35.456 0.175529 2785
2787 6 113.776 176.832 35.456 0.288 2786
2788 6 114.544 177.024 35.456 0.333325 2787
2789 6 114.928 177.216 35.648 0.288 2788
2790 6 115.312 177.216 35.84 0.096 2789
2791 6 115.504 177.216 35.84 0.175529 2790
2792 6 115.696 177.216 35.84 0.175529 2791
2793 6 115.888 177.408 36.032 0.175529 2792
2794 6 116.08 177.6 36.224 0.096 2793
2795 6 110.512 175.104 34.496 0.175529 2778
2796 6 110.512 175.296 34.304 0.175529 2795
2797 6 110.32 175.488 34.112 0.096 2796
2798 6 110.32 175.488 33.92 0.096 2797
2799 6 110.32 175.68 33.728 0.096 2798
2800 6 110.32 175.872 33.536 0.096 2799
2801 6 110.128 174.912 34.112 0.175529 2795
2802 6 109.936 174.912 33.92 0.096 2801
2803 6 109.744 174.912 33.92 0.096 2802
2804 6 111.28 172.032 35.84 0.175529 2766
2805 6 111.28 172.224 36.032 0.096 2804
2806 6 111.472 172.416 36.224 0.096 2805
2807 6 111.664 172.608 36.416 0.096 2806
2808 6 111.856 172.8 36.608 0.175529 2807
2809 6 111.856 172.992 36.608 0.096 2808
2810 6 112.048 173.184 36.608 0.175529 2809
2811 6 112.24 173.376 36.8 0.096 2810
2812 6 112.24 173.568 36.8 0.096 2811
2813 6 112.432 173.76 36.8 0.096 2812
2814 6 112.432 173.952 36.8 0.096 2813
2815 6 112.624 174.144 36.8 0.096 2814
2816 6 110.704 170.496 36.032 0.175529 2757
2817 6 110.512 170.688 36.224 0.096 2816
2818 6 110.512 170.88 36.416 0.096 2817
2819 6 110.32 171.072 36.608 0.096 2818
2820 6 110.32 171.264 36.8 0.096 2819
2821 6 110.32 171.456 36.992 0.096 2820
2822 6 110.448 171.584 37.12 0.096 2821
2823 6 110.704 171.84 37.376 0.096 2822
2824 6 110.896 171.84 37.376 0.096 2823
2825 6 111.088 171.84 37.376 0.096 2824
2826 6 111.28 172.032 37.568 0.175529 2825
2827 6 111.472 172.224 37.568 0.096 2826
2828 6 110.32 171.84 36.992 0.175529 2822
2829 6 110.128 172.032 36.8 0.096 2828
2830 6 110.704 169.344 35.072 0.175529 2755
2831 6 110.704 169.536 34.88 0.175529 2830
2832 6 110.512 169.728 34.688 0.096 2831
2833 6 110.32 169.92 34.496 0.175529 2832
2834 6 110.128 170.112 34.496 0.175529 2833
2835 6 109.936 170.304 34.304 0.288 2834
2836 6 109.552 170.496 34.112 0.175529 2835
2837 6 109.36 170.496 34.112 0.175529 2836
2838 6 109.168 170.496 34.112 0.096 2837
2839 6 108.784 170.88 33.92 0.288 2838
2840 6 108.4 171.072 33.92 0.175529 2839
2841 6 108.016 171.264 33.728 0.288 2840
2842 6 107.632 171.648 33.536 0.096 2841
2843 6 107.632 171.84 33.536 0.096 2842
2844 6 107.44 172.032 33.536 0.096 2843
2845 6 107.248 172.224 33.344 0.175529 2844
2846 6 106.864 172.416 33.344 0.175529 2845
2847 6 106.672 172.608 33.152 0.288 2846
2848 6 106.096 172.992 33.152 0.447058 2847
2849 6 113.008 168.576 35.264 0.175529 2752
2850 6 113.008 168.768 35.072 0.096 2849
2851 6 117.232 168.96 39.296 0.096 2649
2852 6 117.232 168.768 39.104 0.175529 2851
2853 6 117.232 168.768 38.72 0.175529 2852
2854 6 117.232 168.768 38.528 0.175529 2853
2855 6 116.822 169.038 38.1178 0.425368 2854
2856 6 116.656 169.536 37.952 0.288 2855
2857 6 116.656 169.92 38.144 0.175529 2856
2858 6 116.464 170.112 38.336 0.175529 2857
2859 6 116.272 170.304 38.336 0.175529 2858
2860 6 116.08 170.496 38.336 0.096 2859
2861 6 116.08 170.688 38.336 0.096 2860
2862 6 116.08 170.88 38.336 0.096 2861
2863 6 115.888 171.072 38.336 0.175529 2862
2864 6 115.888 171.264 38.144 0.096 2863
2865 6 115.888 171.456 38.144 0.096 2864
2866 6 115.888 171.648 37.952 0.096 2865
2867 6 115.696 171.84 37.76 0.175529 2866
2868 6 115.696 172.032 37.76 0.096 2867
2869 6 115.504 172.224 37.568 0.175529 2868
2870 6 115.312 172.416 37.376 0.096 2869
2871 6 115.312 172.608 37.376 0.096 2870
2872 6 115.12 172.8 37.184 0.175529 2871
2873 6 115.12 172.992 37.184 0.175529 2872
2874 6 114.928 173.184 36.992 0.175529 2873
2875 6 114.928 173.376 36.8 0.175529 2874
2876 6 114.736 173.568 36.608 0.096 2875
2877 6 114.736 173.568 36.416 0.096 2876
2878 6 116.656 168.96 37.184 0.288 2855
2879 6 117.424 168.576 40.832 0.175529 2648
2880 6 117.232 168.384 40.832 0.096 2879
2881 6 117.424 169.152 41.024 0.096 2647
2882 6 117.424 169.344 41.024 0.096 2881
2883 6 117.232 169.536 41.216 0.096 2882
2884 6 118.96 168.96 39.872 0.288 2646
2885 6 119.152 168.768 39.68 0.096 2884
2886 6 119.152 168.576 39.488 0.096 2885
2887 6 119.152 168.384 39.296 0.175529 2886
2888 6 119.344 168.384 39.104 0.096 2887
2889 6 119.536 168.192 38.912 0.175529 2888
2890 6 119.728 168 38.72 0.096 2889
2891 6 119.92 167.808 38.528 0.096 2890
2892 6 119.92 167.616 38.528 0.096 2891
2893 6 119.92 167.424 38.528 0.096 2892
2894 6 120.112 167.232 38.528 0.096 2893
2895 6 120.112 167.04 38.528 0.096 2894
2896 6 120.304 166.848 38.72 0.096 2895
2897 6 120.112 169.92 42.56 0.333325 2642
2898 6 119.728 170.304 42.56 0.175529 2897
2899 6 119.536 170.304 42.56 0.175529 2898
2900 6 119.344 170.496 42.368 0.096 2899
2901 6 119.92 168.576 42.368 0.175529 2641
2902 6 119.728 168.384 42.176 0.096 2901
2903 6 120.88 168 44.48 0.288 2638
2904 6 121.456 168.192 45.056 0.333325 2903
2905 6 122.032 168.576 45.632 0.596266 2904
2906 6 122.608 168.768 45.824 0.447058 2905
2907 6 123.376 169.344 46.208 0.175529 2906
2908 6 123.76 169.728 46.592 0.175529 2907
2909 6 123.952 169.728 46.592 0.175529 2908
2910 6 124.336 170.112 46.976 0.333325 2909
2911 6 125.104 170.496 47.744 0.175529 2910
2912 6 125.296 170.496 47.744 0.096 2911
2913 6 125.488 170.496 47.744 0.096 2912
2914 6 125.68 170.688 47.936 0.175529 2913
2915 6 126.064 170.88 48.32 0.333325 2914
2916 6 126.448 171.264 48.512 0.175529 2915
2917 6 126.64 171.648 48.512 0.175529 2916
2918 6 126.832 172.032 48.896 0.288 2917
2919 6 126.832 172.396 49.0778 0.330933 2918
2920 6 126.448 172.608 49.088 0.288 2919
2921 6 126.064 172.608 49.088 0.096 2920
2922 6 125.68 172.8 49.088 0.288 2921
2923 6 125.232 172.8 48.7895 0.411644 2922
2924 6 124.633 172.579 48.291 0.406123 2923
2925 6 124.144 172.416 48.128 0.175529 2924
2926 6 123.952 172.416 48.128 0.175529 2925
2927 6 123.76 172.224 47.936 0.288 2926
2928 6 123.376 172.032 47.744 0.288 2927
2929 6 122.992 172.032 47.552 0.096 2928
2930 6 122.8 171.84 47.552 0.175529 2929
2931 6 122.608 171.84 47.552 0.096 2930
2932 6 122.109 171.84 47.3216 0.288 2931
2933 6 121.648 171.84 47.168 0.288 2932
2934 6 121.264 171.648 47.168 0.175529 2933
2935 6 120.88 171.648 47.168 0.288 2934
2936 6 120.496 171.648 46.784 0.288 2935
2937 6 119.92 171.456 46.4 0.447058 2936
2938 6 119.401 171.629 46.0541 0.303764 2937
2939 6 118.96 171.648 45.632 0.096 2938
2940 6 118.768 171.648 45.44 0.096 2939
2941 6 118.576 171.648 45.248 0.096 2940
2942 6 118.384 171.648 45.056 0.096 2941
2943 6 118.192 171.648 44.864 0.175529 2942
2944 6 118 171.648 44.864 0.175529 2943
2945 6 117.808 171.456 44.672 0.175529 2944
2946 6 117.424 171.456 44.672 0.288 2945
2947 6 117.04 171.456 44.48 0.288 2946
2948 6 116.464 171.648 44.48 0.096 2947
2949 6 116.272 171.648 44.48 0.175529 2948
2950 6 116.08 171.648 44.48 0.096 2949
2951 6 115.888 171.648 44.48 0.096 2950
2952 6 115.696 171.456 44.48 0.175529 2951
2953 6 115.504 171.264 44.288 0.175529 2952
2954 6 115.312 171.072 44.096 0.096 2953
2955 6 115.12 171.072 44.096 0.096 2954
2956 6 114.928 171.072 44.096 0.096 2955
2957 6 114.736 171.072 44.096 0.096 2956
2958 6 114.544 170.88 43.904 0.175529 2957
2959 6 114.16 170.496 43.52 0.175529 2958
2960 6 113.968 170.496 43.328 0.096 2959
2961 6 113.776 170.496 43.328 0.096 2960
2962 6 113.584 170.496 43.136 0.096 2961
2963 6 113.392 170.304 42.944 0.175529 2962
2964 6 113.008 170.304 42.752 0.175529 2963
2965 6 112.624 170.304 42.368 0.288 2964
2966 6 112.24 169.92 42.368 0.175529 2965
2967 6 111.76 169.728 42.176 0.288 2966
2968 6 110.421 169.25 41.984 0.42072 2967
2969 6 109.744 169.152 41.6 0.288 2968
2970 6 111.664 169.344 42.56 0.175529 2967
2971 6 111.664 169.152 42.56 0.096 2970
2972 6 111.664 168.96 42.56 0.175529 2971
2973 6 111.664 168.768 42.56 0.096 2972
2974 6 119.152 171.072 46.208 0.175529 2938
2975 6 118.96 170.88 46.016 0.175529 2974
2976 6 118.768 170.688 45.824 0.096 2975
2977 6 121.648 172.8 46.784 0.447058 2932
2978 6 121.456 173.184 46.592 0.447058 2977
2979 6 121.84 173.568 46.208 0.175529 2978
2980 6 121.648 173.76 46.016 0.096 2979
2981 6 121.648 173.76 45.824 0.096 2980
2982 6 121.648 173.76 45.632 0.096 2981
2983 6 124.72 172.8 47.744 0.096 2924
2984 6 124.72 172.8 47.552 0.096 2983
2985 6 124.72 172.8 47.36 0.175529 2984
2986 6 124.528 172.8 47.168 0.096 2985
2987 6 124.528 172.8 46.976 0.096 2986
2988 6 124.528 172.8 46.784 0.096 2987
2989 6 124.528 172.8 46.592 0.096 2988
2990 6 124.336 172.8 46.4 0.175529 2989
2991 6 124.144 172.8 46.208 0.096 2990
2992 6 124.144 172.8 46.016 0.096 2991
2993 6 124.144 172.8 45.824 0.096 2992
2994 6 124.144 172.8 45.632 0.175529 2993
2995 6 124.144 172.8 45.44 0.096 2994
2996 6 123.952 172.8 45.248 0.175529 2995
2997 6 123.952 172.8 45.056 0.096 2996
2998 6 123.76 172.992 44.864 0.175529 2997
2999 6 123.568 173.184 44.672 0.096 2998
3000 6 123.568 173.184 44.48 0.096 2999
3001 6 123.568 173.376 44.288 0.096 3000
3002 6 123.568 173.568 44.288 0.096 3001
3003 6 123.568 173.76 44.096 0.096 3002
3004 6 123.568 173.952 43.904 0.096 3003
3005 6 123.568 174.144 43.712 0.096 3004
3006 6 123.376 174.336 43.52 0.096 3005
3007 6 123.376 174.528 43.328 0.096 3006
3008 6 123.184 174.72 43.136 0.096 3007
3009 6 123.184 174.912 42.944 0.096 3008
3010 6 122.992 175.104 42.752 0.175529 3009
3011 6 122.8 175.296 42.56 0.096 3010
3012 6 125.68 173.568 48.32 0.288 2923
3013 6 126.064 173.184 48.704 0.096 2922
3014 6 126.256 173.184 48.512 0.096 3013
3015 6 126.448 173.184 48.32 0.175529 3014
3016 6 126.832 173.376 48.32 0.175529 3015
3017 6 127.216 173.568 48.32 0.288 3016
3018 6 127.6 173.568 48.128 0.096 3017
3019 6 127.792 173.568 47.936 0.096 3018
3020 6 127.984 173.568 47.744 0.175529 3019
3021 6 128.176 173.568 47.744 0.096 3020
3022 6 128.368 173.76 47.552 0.175529 3021
3023 6 128.56 173.952 47.36 0.175529 3022
3024 6 128.752 174.144 47.36 0.175529 3023
3025 6 128.944 174.144 47.168 0.175529 3024
3026 6 129.136 174.336 46.976 0.175529 3025
3027 6 129.328 174.528 46.976 0.175529 3026
3028 6 129.712 174.528 46.784 0.175529 3027
3029 6 129.904 174.336 46.784 0.096 3028
3030 6 130.096 174.336 46.784 0.096 3029
3031 6 127.408 172.224 49.28 0.096 2919
3032 6 127.6 172.224 49.472 0.175529 3031
3033 6 127.792 172.224 49.472 0.175529 3032
3034 6 127.984 172.224 49.472 0.096 3033
3035 6 128.662 171.648 49.5738 0.316118 3034
3036 6 129.31 171.59 50.1059 0.3991 3035
3037 6 129.712 171.456 50.24 0.288 3036
3038 6 129.904 171.456 50.624 0.096 3037
3039 6 129.904 171.456 50.816 0.096 3038
3040 6 129.904 171.456 51.008 0.096 3039
3041 6 130.096 171.456 51.2 0.175529 3040
3042 6 130.096 171.456 51.392 0.096 3041
3043 6 130.288 171.456 51.584 0.175529 3042
3044 6 130.288 171.264 51.968 0.175529 3043
3045 6 130.288 171.264 52.16 0.096 3044
3046 6 130.288 171.264 52.352 0.096 3045
3047 6 130.288 171.264 52.544 0.096 3046
3048 6 130.288 171.264 52.736 0.096 3047
3049 6 130.096 171.264 52.928 0.096 3048
3050 6 129.904 171.456 53.12 0.175529 3049
3051 6 129.904 171.264 53.504 0.175529 3050
3052 6 129.904 171.072 53.696 0.096 3051
3053 6 129.904 171.072 53.888 0.096 3052
3054 6 129.904 171.072 54.08 0.096 3053
3055 6 129.712 170.88 54.272 0.175529 3054
3056 6 129.52 170.688 54.464 0.175529 3055
3057 6 129.136 170.304 54.464 0.175529 3056
3058 6 128.944 170.112 54.656 0.175529 3057
3059 6 128.56 170.112 54.848 0.288 3058
3060 6 128.176 169.728 55.04 0.48 3059
3061 6 127.408 168.768 55.424 0.288 3060
3062 6 130.096 171.456 49.472 0.096 3036
3063 6 130.48 171.456 49.472 0.288 3062
3064 6 131.056 172.032 49.856 0.288 3063
3065 6 131.056 172.416 50.24 0.175529 3064
3066 6 131.248 172.608 50.432 0.096 3065
3067 6 128.368 170.88 49.856 0.175529 3035
3068 6 128.176 170.688 50.048 0.096 3067
3069 6 127.984 170.496 50.24 0.096 3068
3070 6 127.984 170.496 50.432 0.096 3069
3071 6 127.984 170.496 50.624 0.096 3070
3072 6 127.984 170.496 50.816 0.096 3071
3073 6 127.792 170.304 51.008 0.096 3072
3074 6 122.416 168.576 46.592 0.175529 2906
3075 6 122.416 168.576 46.784 0.096 3074
3076 6 122.416 168.576 46.976 0.096 3075
3077 6 121.84 168.192 46.4 0.175529 2905
3078 6 121.648 168 46.592 0.096 3077
3079 6 118.768 166.08 45.824 0.096 2635
3080 6 118.576 166.272 45.632 0.175529 3079
3081 6 118.384 166.272 45.632 0.096 3080
3082 6 118.192 166.272 45.44 0.175529 3081
3083 6 118 166.08 45.248 0.175529 3082
3084 6 117.808 165.888 45.056 0.096 3083
3085 6 117.808 165.696 45.056 0.096 3084
3086 6 117.616 165.504 45.056 0.175529 3085
3087 6 117.424 165.12 45.056 0.175529 3086
3088 6 117.232 164.928 45.056 0.175529 3087
3089 6 117.232 164.736 45.056 0.096 3088
3090 6 117.232 164.544 45.056 0.096 3089
3091 6 117.232 164.352 45.056 0.096 3090
3092 6 117.04 164.16 45.248 0.096 3091
3093 6 117.04 163.968 45.248 0.096 3092
3094 6 116.848 163.776 45.44 0.175529 3093
3095 6 116.848 163.584 45.44 0.096 3094
3096 6 118.192 166.272 45.824 0.175529 3081
3097 6 118 166.08 46.016 0.175529 3096
3098 6 117.808 165.888 46.016 0.096 3097
3099 6 118.192 163.008 50.048 0.175529 2332
3100 6 118 162.816 49.856 0.175529 3099
3101 6 117.808 162.624 49.856 0.175529 3100
3102 6 117.616 162.624 49.664 0.096 3101
3103 6 117.424 162.624 49.472 0.096 3102
3104 6 118.576 164.352 50.816 0.175529 2331
3105 6 118.736 164.512 50.976 0.175529 3104
3106 6 118.768 164.736 51.008 0.096 3105
3107 6 118.768 164.928 51.008 0.096 3106
3108 6 118.768 165.12 51.008 0.096 3107
3109 6 118.768 165.312 51.008 0.096 3108
3110 6 118.768 165.504 51.008 0.096 3109
3111 6 119.248 166.368 51.104 0.511158 3110
3112 6 119.504 166.624 51.36 0.511158 3111
3113 6 120.304 167.424 51.392 0.175529 3112
3114 6 120.688 167.616 51.392 0.175529 3113
3115 6 121.072 168 51.392 0.175529 3114
3116 6 121.264 168 51.584 0.175529 3115
3117 6 121.456 168 51.584 0.096 3116
3118 6 121.648 168 51.584 0.096 3117
3119 6 121.84 168 51.584 0.096 3118
3120 6 122.032 168 51.584 0.096 3119
3121 6 122.224 168 51.584 0.096 3120
3122 6 122.608 168 51.968 0.288 3121
3123 6 122.992 168.192 51.968 0.288 3122
3124 6 123.568 168.576 52.16 0.48 3123
3125 6 123.568 168.918 52.8446 0.308868 3124
3126 6 123.76 169.152 53.12 0.288 3125
3127 6 123.952 169.344 53.312 0.096 3126
3128 6 123.952 169.536 53.504 0.175529 3127
3129 6 124.336 169.92 53.504 0.175529 3128
3130 6 124.528 170.112 53.696 0.175529 3129
3131 6 124.72 170.304 53.696 0.175529 3130
3132 6 124.72 170.496 53.696 0.096 3131
3133 6 124.912 170.688 53.696 0.175529 3132
3134 6 125.296 171.072 54.08 0.175529 3133
3135 6 125.488 171.456 54.08 0.175529 3134
3136 6 125.488 171.648 54.08 0.175529 3135
3137 6 125.488 171.84 54.08 0.096 3136
3138 6 125.488 172.032 54.08 0.096 3137
3139 6 125.68 172.224 54.272 0.175529 3138
3140 6 125.872 172.416 54.272 0.175529 3139
3141 6 126.256 172.8 54.656 0.175529 3140
3142 6 126.448 172.8 54.656 0.096 3141
3143 6 126.64 172.992 54.848 0.175529 3142
3144 6 126.832 173.184 55.04 0.175529 3143
3145 6 127.216 173.376 55.04 0.175529 3144
3146 6 127.408 173.568 55.232 0.175529 3145
3147 6 127.6 173.952 55.616 0.288 3146
3148 6 127.984 174.336 55.616 0.096 3147
3149 6 128.368 174.72 55.808 0.288 3148
3150 6 128.752 174.912 56.192 0.096 3149
3151 6 128.752 174.912 56.384 0.096 3150
3152 6 128.944 174.912 56.576 0.096 3151
3153 6 129.52 174.912 56.96 0.288 3152
3154 6 129.712 175.104 56.768 0.175529 3153
3155 6 129.904 175.104 56.768 0.096 3154
3156 6 130.096 175.104 56.768 0.175529 3155
3157 6 130.48 175.296 56.768 0.175529 3156
3158 6 130.864 175.68 56.768 0.333325 3157
3159 6 131.35 176.166 56.6059 0.555279 3158
3160 6 132.016 176.64 56.384 0.175529 3159
3161 6 132.208 176.64 56.384 0.096 3160
3162 6 131.632 176.256 57.536 0.288 3159
3163 6 123.952 168.384 53.12 0.288 3125
3164 6 119.344 165.888 52.16 0.096 3112
3165 6 119.344 165.696 52.16 0.096 3164
3166 6 119.344 165.504 52.16 0.175529 3165
3167 6 119.344 165.312 52.352 0.175529 3166
3168 6 119.344 165.12 52.352 0.096 3167
3169 6 119.344 164.928 52.352 0.096 3168
3170 6 119.536 164.736 52.544 0.175529 3169
3171 6 119.728 164.544 52.736 0.096 3170
3172 6 119.728 164.352 52.736 0.096 3171
3173 6 119.728 164.16 52.736 0.096 3172
3174 6 119.728 163.968 52.736 0.096 3173
3175 6 119.728 163.776 52.736 0.096 3174
3176 6 119.728 163.584 52.736 0.096 3175
3177 6 119.728 163.392 52.928 0.175529 3176
3178 6 119.728 163.2 52.928 0.175529 3177
3179 6 119.728 163.008 52.928 0.096 3178
3180 6 119.92 162.816 52.928 0.175529 3179
3181 6 120.112 162.624 52.928 0.175529 3180
3182 6 120.304 162.624 52.928 0.096 3181
3183 6 120.496 162.624 52.928 0.096 3182
3184 6 120.88 162.432 52.928 0.288 3183
3185 6 121.264 162.432 53.312 0.096 3184
3186 6 121.456 162.432 53.312 0.096 3185
3187 6 121.648 162.432 53.504 0.096 3186
3188 6 121.84 162.624 53.696 0.096 3187
3189 6 119.152 167.232 50.816 0.096 3111
3190 6 119.152 167.424 50.624 0.096 3189
3191 6 119.344 163.776 51.008 0.288 3105
3192 6 119.728 163.776 51.2 0.096 3191
3193 6 119.92 163.968 51.392 0.175529 3192
3194 6 120.112 163.968 51.392 0.175529 3193
3195 6 120.304 164.16 51.584 0.175529 3194
3196 6 120.496 164.352 51.584 0.096 3195
3197 6 118 163.392 50.624 0.096 2331
3198 6 117.808 163.2 50.816 0.096 3197
3199 6 117.616 163.008 51.008 0.096 3198
3200 6 113.968 162.048 49.856 0.175529 2327
3201 6 113.968 162.048 49.664 0.175529 3200
3202 6 113.776 162.24 49.472 0.175529 3201
3203 6 113.776 162.432 49.28 0.096 3202
3204 6 113.776 162.624 49.088 0.096 3203
3205 6 113.968 162.816 48.896 0.096 3204
3206 6 114.16 163.008 48.704 0.096 3205
3207 6 114.352 163.2 48.512 0.096 3206
3208 6 114.544 163.392 48.32 0.175529 3207
3209 6 114.736 163.584 48.128 0.175529 3208
3210 6 114.736 163.776 47.936 0.096 3209
3211 6 114.736 163.968 47.744 0.096 3210
3212 6 114.736 164.16 47.552 0.096 3211
3213 6 114.352 161.088 49.856 0.175529 2326
3214 6 114.16 160.896 49.664 0.096 3213
3215 6 114.16 160.704 49.664 0.096 3214
3216 6 114.16 160.512 49.664 0.096 3215
3217 6 114.16 160.32 49.664 0.096 3216
3218 6 114.16 160.128 49.664 0.096 3217
3219 6 114.16 159.936 49.472 0.096 3218
3220 6 114.352 159.744 49.28 0.175529 3219
3221 6 114.736 159.36 49.28 0.175529 3220
3222 6 115.12 158.976 49.28 0.175529 3221
3223 6 115.312 158.784 49.088 0.096 3222
3224 6 115.504 158.784 49.088 0.096 3223
3225 6 115.696 158.784 49.088 0.096 3224
3226 6 115.888 158.592 48.896 0.096 3225
3227 6 116.08 158.592 48.896 0.096 3226
3228 6 116.272 158.592 48.896 0.096 3227
3229 6 116.464 158.4 48.704 0.096 3228
3230 6 116.656 158.208 48.704 0.096 3229
3231 6 116.848 158.016 48.704 0.175529 3230
3232 6 117.04 157.824 48.704 0.175529 3231
3233 6 117.04 157.632 48.896 0.096 3232
3234 6 111.28 160.704 49.088 0.333325 2322
3235 6 108.976 159.168 50.432 0.288 2318
3236 6 107.824 159.552 49.28 0.175529 2317
3237 6 107.248 159.36 49.088 0.288 3236
3238 6 106.864 159.36 48.896 0.096 3237
3239 6 106.672 159.36 48.896 0.096 3238
3240 6 106.48 159.36 48.896 0.096 3239
3241 6 106.288 159.36 48.896 0.096 3240
3242 6 99.376 156.864 50.432 0.096 2305
3243 6 99.184 156.864 50.432 0.096 3242
3244 6 98.992 157.056 50.24 0.175529 3243
3245 6 98.8 157.248 50.048 0.175529 3244
3246 6 98.608 157.44 49.856 0.096 3245
3247 6 95.536 155.904 54.08 0.175529 2298
3248 6 95.536 156.096 54.272 0.096 3247
3249 6 63.472 148.608 67.904 0.288 2246
3250 6 63.664 148.992 68.096 0.288 3249
3251 6 57.3619 142.434 71.3558 0.302226 2236
3252 6 56.944 142.656 71.552 0.096 3251
3253 6 56.752 142.656 71.552 0.096 3252
3254 6 56.56 142.656 71.744 0.096 3253
3255 6 56.368 142.656 71.744 0.096 3254
3256 6 56.176 142.848 71.936 0.175529 3255
3257 6 55.792 143.04 71.936 0.175529 3256
3258 6 55.6 143.232 72.128 0.175529 3257
3259 6 55.408 143.232 72.128 0.096 3258
3260 6 55.216 143.232 72.128 0.096 3259
3261 6 55.024 143.424 72.32 0.175529 3260
3262 6 54.832 143.616 72.512 0.096 3261
3263 6 54.64 143.616 72.512 0.096 3262
3264 6 54.448 143.616 72.512 0.096 3263
3265 6 54.256 143.616 72.512 0.096 3264
3266 6 54.064 143.808 72.704 0.096 3265
3267 6 57.136 142.656 70.592 0.175529 3251
3268 6 56.944 142.656 70.4 0.096 3267
3269 6 49.456 132.864 86.72 0.288 2210
3270 6 53.488 133.44 89.984 0.175529 2065
3271 6 53.68 133.632 89.792 0.175529 3270
3272 6 53.872 133.632 89.6 0.096 3271
3273 6 54.064 133.824 89.408 0.175529 3272
3274 6 54.448 134.208 89.024 0.175529 3273
3275 6 54.64 134.4 88.832 0.175529 3274
3276 6 54.832 134.592 88.64 0.288 3275
3277 6 55.024 134.976 88.448 0.175529 3276
3278 6 55.024 135.36 88.256 0.288 3277
3279 6 55.024 135.744 87.872 0.288 3278
3280 6 55.024 136.128 87.488 0.096 3279
3281 6 55.216 136.32 87.296 0.175529 3280
3282 6 55.408 136.512 87.104 0.175529 3281
3283 6 55.408 136.512 86.912 0.175529 3282
3284 6 55.792 136.896 86.528 0.175529 3283
3285 6 55.792 136.896 86.336 0.175529 3284
3286 6 55.408 137.088 86.144 0.096 3285
3287 6 55.216 137.088 86.144 0.096 3286
3288 6 55.024 137.088 86.144 0.096 3287
3289 6 54.832 137.088 86.144 0.096 3288
3290 6 54.64 137.088 86.144 0.096 3289
3291 6 54.448 137.088 86.144 0.096 3290
3292 6 54.256 137.088 86.336 0.096 3291
3293 6 54.064 137.088 86.336 0.096 3292
3294 6 53.872 136.896 86.528 0.096 3293
3295 6 53.68 136.896 86.528 0.096 3294
3296 6 53.488 136.896 86.528 0.096 3295
3297 6 53.296 136.896 86.528 0.096 3296
3298 6 53.104 136.896 86.528 0.096 3297
3299 6 52.912 136.896 86.528 0.096 3298
3300 6 52.72 136.896 86.528 0.096 3299
3301 6 52.528 136.896 86.528 0.096 3300
3302 6 52.336 137.088 86.336 0.096 3301
3303 6 52.144 137.088 86.336 0.096 3302
3304 6 51.952 137.088 86.336 0.096 3303
3305 6 51.76 137.088 86.336 0.096 3304
3306 6 51.568 137.088 86.336 0.096 3305
3307 6 51.376 137.088 86.336 0.096 3306
3308 6 51.184 137.088 86.336 0.096 3307
3309 6 50.992 137.088 86.336 0.096 3308
3310 6 50.8 137.088 86.336 0.096 3309
3311 6 50.608 136.896 86.336 0.096 3310
3312 6 50.416 136.704 86.144 0.096 3311
3313 6 50.224 136.704 86.144 0.096 3312
3314 6 50.032 136.704 86.144 0.096 3313
3315 6 49.84 136.512 85.952 0.096 3314
3316 6 49.456 136.512 85.952 0.288 3315
3317 6 49.072 136.512 86.144 0.096 3316
3318 6 48.88 136.512 86.144 0.096 3317
3319 6 48.688 136.512 86.144 0.175529 3318
3320 6 48.496 136.32 86.144 0.175529 3319
3321 6 48.304 136.128 86.336 0.175529 3320
3322 6 48.112 135.936 86.336 0.175529 3321
3323 6 47.92 135.744 86.528 0.096 3322
3324 6 47.728 135.744 86.528 0.096 3323
3325 6 47.536 135.744 86.528 0.096 3324
3326 6 47.344 135.744 86.528 0.096 3325
3327 6 47.152 135.744 86.72 0.096 3326
3328 6 46.96 135.744 86.912 0.096 3327
3329 6 46.768 135.744 87.104 0.096 3328
3330 6 46.576 135.552 87.296 0.096 3329
3331 6 52.912 136.896 86.912 0.096 3299
3332 6 52.72 136.704 87.104 0.096 3331
3333 6 52.528 136.512 87.296 0.096 3332
3334 6 55.984 137.088 86.144 0.288 3285
3335 6 56.176 137.088 85.76 0.288 3334
3336 6 56.368 137.28 85.568 0.175529 3335
3337 6 56.56 137.28 85.376 0.175529 3336
3338 6 56.752 137.28 84.992 0.288 3337
3339 6 57.136 137.472 84.608 0.175529 3338
3340 6 57.136 137.472 84.416 0.096 3339
3341 6 57.136 137.664 84.224 0.175529 3340
3342 6 57.136 137.856 84.032 0.096 3341
3343 6 57.136 137.856 83.84 0.096 3342
3344 6 57.328 138.048 83.648 0.175529 3343
3345 6 57.328 138.048 83.456 0.175529 3344
3346 6 57.328 138.048 83.264 0.096 3345
3347 6 57.328 138.048 83.072 0.096 3346
3348 6 57.52 138.24 82.88 0.175529 3347
3349 6 57.52 138.24 82.688 0.175529 3348
3350 6 57.52 138.24 82.496 0.096 3349
3351 6 57.712 138.432 82.304 0.288 3350
3352 6 57.904 138.624 82.112 0.096 3351
3353 6 57.904 138.624 81.92 0.175529 3352
3354 6 57.904 138.624 81.728 0.175529 3353
3355 6 57.904 138.816 81.536 0.096 3354
3356 6 57.904 138.816 81.344 0.096 3355
3357 6 58.096 139.2 80.96 0.288 3356
3358 6 58.096 139.584 80.576 0.175529 3357
3359 6 58.096 139.776 80.384 0.096 3358
3360 6 58.096 139.968 80.192 0.096 3359
3361 6 58.096 140.16 80 0.096 3360
3362 6 58.096 140.352 79.808 0.096 3361
3363 6 58.096 140.544 79.616 0.175529 3362
3364 6 58.096 140.736 79.424 0.096 3363
3365 6 58.096 140.894 79.2659 0.16147 3364
3366 6 57.904 140.544 79.04 0.175529 3365
3367 6 57.904 140.352 78.848 0.096 3366
3368 6 57.904 140.352 78.656 0.096 3367
3369 6 57.904 140.16 78.464 0.096 3368
3370 6 57.904 139.968 78.272 0.096 3369
3371 6 58.288 141.12 79.04 0.175529 3365
3372 6 58.288 141.312 78.848 0.175529 3371
3373 6 58.288 141.504 78.656 0.096 3372
3374 6 58.48 141.696 78.464 0.175529 3373
3375 6 58.48 141.888 78.272 0.175529 3374
3376 6 58.48 142.08 78.08 0.096 3375
3377 6 58.48 142.272 78.08 0.096 3376
3378 6 58.48 142.464 77.888 0.175529 3377
3379 6 58.48 142.656 77.888 0.096 3378
3380 6 58.672 142.848 77.696 0.175529 3379
3381 6 58.672 143.232 77.312 0.175529 3380
3382 6 58.672 143.424 77.12 0.096 3381
3383 6 58.864 143.616 76.928 0.175529 3382
3384 6 58.864 143.808 76.736 0.175529 3383
3385 6 59.056 144 76.544 0.175529 3384
3386 6 59.056 144.192 76.352 0.175529 3385
3387 6 59.056 144.384 76.352 0.096 3386
3388 6 59.056 144.576 76.352 0.096 3387
3389 6 59.056 144.768 76.16 0.175529 3388
3390 6 59.44 145.152 75.776 0.175529 3389
3391 6 59.632 145.536 75.584 0.288 3390
3392 6 59.632 145.92 75.392 0.096 3391
3393 6 59.632 146.112 75.392 0.096 3392
3394 6 59.824 146.496 75.2 0.288 3393
3395 6 59.632 147.072 74.816 0.288 3394
3396 6 59.632 147.456 74.624 0.096 3395
3397 6 59.44 147.84 74.432 0.288 3396
3398 6 59.44 148.224 74.432 0.288 3397
3399 6 59.44 148.608 74.24 0.175529 3398
3400 6 59.76 149.248 74.112 0.333325 3399
3401 6 60.016 149.568 74.816 0.288 3400
3402 6 59.9126 149.509 74.048 0.374363 3400
3403 6 59.824 149.568 73.088 0.288 3402
3404 6 60.208 149.952 74.048 0.511158 3402
3405 6 60.208 150.72 74.048 0.333325 3404
3406 6 60.016 151.104 73.664 0.175529 3405
3407 6 60.016 151.296 73.664 0.096 3406
3408 6 60.208 151.872 73.664 0.288 3407
3409 6 60.208 152.256 73.856 0.096 3408
3410 6 60.208 152.448 73.856 0.096 3409
3411 6 60.208 152.64 73.856 0.096 3410
3412 6 60.4 153.024 73.856 0.288 3411
3413 6 60.4 153.408 73.472 0.175529 3412
3414 6 60.208 153.6 73.28 0.288 3413
3415 6 60.016 153.792 73.088 0.175529 3414
3416 6 60.016 153.792 72.896 0.096 3415
3417 6 59.824 153.792 72.704 0.175529 3416
3418 6 59.632 153.792 72.512 0.096 3417
3419 6 59.632 153.792 72.32 0.096 3418
3420 6 59.44 153.984 72.128 0.175529 3419
3421 6 59.056 154.368 71.744 0.175529 3420
3422 6 58.864 154.56 71.36 0.288 3421
3423 6 58.48 154.56 70.976 0.288 3422
3424 6 58.096 154.944 70.784 0.447058 3423
3425 6 57.328 155.136 71.168 0.175529 3424
3426 6 57.136 155.328 71.168 0.175529 3425
3427 6 56.944 155.52 71.36 0.096 3426
3428 6 56.752 155.52 71.552 0.096 3427
3429 6 56.56 155.52 71.744 0.096 3428
3430 6 56.368 155.712 71.936 0.096 3429
3431 6 57.4298 155.904 69.9258 0.383294 3424
3432 6 57.52 156.672 69.632 0.096 3431
3433 6 57.52 156.864 69.632 0.096 3432
3434 6 57.52 157.056 69.632 0.096 3433
3435 6 57.52 157.248 69.632 0.175529 3434
3436 6 57.52 157.44 69.44 0.096 3435
3437 6 56.944 155.904 69.44 0.096 3431
3438 6 56.752 155.904 69.44 0.096 3437
3439 6 56.56 155.904 69.44 0.096 3438
3440 6 56.368 155.904 69.248 0.096 3439
3441 6 56.176 155.904 69.056 0.096 3440
3442 6 55.984 155.904 68.864 0.096 3441
3443 6 55.792 155.712 68.672 0.175529 3442
3444 6 55.408 155.712 68.288 0.175529 3443
3445 6 55.024 155.328 67.904 0.175529 3444
3446 6 54.64 155.136 67.52 0.288 3445
3447 6 54.064 155.136 67.328 0.096 3446
3448 6 53.68 155.136 67.328 0.288 3447
3449 6 53.104 154.944 67.136 0.288 3448
3450 6 52.72 154.944 66.944 0.288 3449
3451 6 52.528 155.136 66.752 0.175529 3450
3452 6 52.336 155.136 66.56 0.175529 3451
3453 6 52.336 155.328 66.368 0.175529 3452
3454 6 52.144 155.328 66.176 0.175529 3453
3455 6 51.952 155.52 65.984 0.175529 3454
3456 6 51.76 155.52 65.792 0.096 3455
3457 6 51.568 155.52 65.6 0.096 3456
3458 6 51.376 155.712 65.408 0.288 3457
3459 6 50.752 155.904 64.784 0.459411 3458
3460 6 50.416 155.328 64.064 0.096 3459
3461 6 50.416 155.328 63.872 0.096 3460
3462 6 50.416 155.328 63.68 0.096 3461
3463 6 50.416 155.328 63.488 0.096 3462
3464 6 50.416 155.328 63.296 0.096 3463
3465 6 50.416 155.328 63.104 0.096 3464
3466 6 50.416 155.328 62.912 0.096 3465
3467 6 50.416 155.328 62.72 0.096 3466
3468 6 50.224 155.328 62.528 0.096 3467
3469 6 50.224 155.328 62.336 0.096 3468
3470 6 50.224 155.328 62.144 0.096 3469
3471 6 50.224 155.328 61.952 0.096 3470
3472 6 50.416 155.328 61.76 0.096 3471
3473 6 50.608 155.328 61.568 0.096 3472
3474 6 50.8 155.328 61.376 0.096 3473
3475 6 50.992 155.52 61.184 0.096 3474
3476 6 51.184 155.52 60.992 0.175529 3475
3477 6 51.376 155.52 60.8 0.096 3476
3478 6 51.376 155.52 60.608 0.096 3477
3479 6 51.568 155.328 60.416 0.096 3478
3480 6 50.032 155.136 61.952 0.096 3471
3481 6 49.84 154.944 61.76 0.096 3480
3482 6 49.84 154.752 61.568 0.096 3481
3483 6 49.84 154.752 61.376 0.096 3482
3484 6 50.032 154.56 61.184 0.096 3483
3485 6 50.416 156.288 64.448 0.288 3459
3486 6 50.224 156.672 64.448 0.288 3485
3487 6 50.224 156.672 63.872 0.096 3486
3488 6 50.224 156.672 63.68 0.096 3487
3489 6 50.032 156.864 63.488 0.096 3488
3490 6 50.032 156.864 63.296 0.096 3489
3491 6 50.032 156.864 63.104 0.096 3490
3492 6 49.84 157.056 62.912 0.096 3491
3493 6 49.648 157.248 62.72 0.175529 3492
3494 6 49.456 157.44 62.528 0.175529 3493
3495 6 49.264 157.632 62.336 0.096 3494
3496 6 49.264 157.824 62.336 0.096 3495
3497 6 49.264 158.016 62.336 0.096 3496
3498 6 49.264 158.208 62.336 0.096 3497
3499 6 49.072 158.4 62.144 0.096 3498
3500 6 48.88 158.592 61.952 0.096 3499
3501 6 50.032 157.056 64.448 0.175529 3486
3502 6 49.648 157.44 64.448 0.175529 3501
3503 6 49.456 157.632 64.448 0.175529 3502
3504 6 49.264 157.824 64.64 0.288 3503
3505 6 49.072 158.016 64.448 0.175529 3504
3506 6 48.88 158.208 64.448 0.175529 3505
3507 6 48.688 158.4 64.256 0.175529 3506
3508 6 48.496 158.784 64.256 0.175529 3507
3509 6 48.304 158.976 64.256 0.175529 3508
3510 6 47.92 159.36 64.256 0.288 3509
3511 6 47.4979 160.05 64.4861 0.450886 3510
3512 6 46.768 159.744 65.408 0.288 3511
3513 6 47.344 160.512 64.64 0.333325 3511
3514 6 47.152 160.896 65.408 0.288 3513
3515 6 47.152 160.896 64.448 0.096 3513
3516 6 47.152 161.088 64.256 0.096 3515
3517 6 47.152 161.28 64.064 0.175529 3516
3518 6 47.152 161.472 64.064 0.175529 3517
3519 6 46.768 161.856 63.68 0.175529 3518
3520 6 46.576 162.048 63.488 0.175529 3519
3521 6 46.384 162.432 63.488 0.175529 3520
3522 6 46.384 162.624 63.488 0.096 3521
3523 6 46.192 162.816 63.488 0.175529 3522
3524 6 46.192 163.008 63.488 0.096 3523
3525 6 46.192 163.2 63.488 0.096 3524
3526 6 46.192 163.392 63.488 0.096 3525
3527 6 46 163.584 63.296 0.175529 3526
3528 6 45.808 163.776 63.104 0.175529 3527
3529 6 45.808 163.968 63.104 0.175529 3528
3530 6 45.616 164.16 62.912 0.288 3529
3531 6 45.424 164.736 62.912 0.096 3530
3532 6 45.424 164.928 62.912 0.096 3531
3533 6 45.424 165.12 62.912 0.096 3532
3534 6 45.2659 165.278 62.912 0.16147 3533
3535 6 45.232 165.12 63.296 0.096 3534
3536 6 45.232 165.12 63.488 0.096 3535
3537 6 45.04 165.312 63.68 0.175529 3536
3538 6 45.04 165.312 64.064 0.175529 3537
3539 6 44.848 165.312 64.256 0.175529 3538
3540 6 44.656 165.312 64.448 0.096 3539
3541 6 44.464 165.312 64.64 0.096 3540
3542 6 44.272 165.312 64.832 0.096 3541
3543 6 44.08 165.312 64.832 0.096 3542
3544 6 43.888 165.312 64.832 0.096 3543
3545 6 43.696 165.312 64.832 0.096 3544
3546 6 43.504 165.504 65.024 0.096 3545
3547 6 43.312 165.696 65.216 0.175529 3546
3548 6 43.12 165.888 65.408 0.175529 3547
3549 6 42.928 165.888 65.6 0.175529 3548
3550 6 42.736 166.08 65.792 0.096 3549
3551 6 42.544 166.08 65.792 0.096 3550
3552 6 42.352 166.08 65.792 0.096 3551
3553 6 42.16 166.08 65.792 0.096 3552
3554 6 44.656 165.696 64.448 0.175529 3540
3555 6 44.848 165.888 64.64 0.096 3554
3556 6 45.232 165.504 62.912 0.175529 3534
3557 6 45.424 165.888 62.72 0.288 3556
3558 6 45.424 166.538 62.5428 0.308919 3557
3559 6 45.616 166.272 62.144 0.175529 3558
3560 6 45.616 166.08 61.952 0.096 3559
3561 6 45.424 166.715 62.4246 0.322866 3558
3562 6 45.616 167.04 63.104 0.175529 3561
3563 6 46 167.424 63.488 0.175529 3562
3564 6 46 167.424 63.68 0.175529 3563
3565 6 46.192 167.616 63.872 0.096 3564
3566 6 46.384 167.616 64.064 0.096 3565
3567 6 46.576 167.808 64.256 0.096 3566
3568 6 45.04 167.232 61.952 0.175529 3561
3569 6 44.656 167.616 61.568 0.175529 3568
3570 6 44.656 167.808 61.376 0.175529 3569
3571 6 44.464 168 61.184 0.175529 3570
3572 6 44.464 168.192 61.184 0.175529 3571
3573 6 44.272 168.384 60.992 0.175529 3572
3574 6 43.888 168.768 60.992 0.175529 3573
3575 6 43.696 169.152 60.992 0.175529 3574
3576 6 43.504 169.344 61.184 0.288 3575
3577 6 43.312 169.536 60.992 0.288 3576
3578 6 43.12 170.112 60.992 0.288 3577
3579 6 42.928 170.496 60.608 0.288 3578
3580 6 42.928 170.88 60.416 0.096 3579
3581 6 42.736 171.072 60.224 0.175529 3580
3582 6 42.736 171.264 60.032 0.175529 3581
3583 6 42.544 171.648 59.648 0.333325 3582
3584 6 42.6623 172.342 58.717 0.524598 3583
3585 6 42.544 171.84 57.728 0.333325 3584
3586 6 43.12 172.992 58.112 0.288 3584
3587 6 43.312 173.184 57.92 0.096 3586
3588 6 43.312 173.184 57.728 0.096 3587
3589 6 43.312 173.184 57.152 0.288 3588
3590 6 43.696 173.184 56.768 0.175529 3589
3591 6 43.888 173.184 56.384 0.175529 3590
3592 6 44.08 173.184 56.192 0.096 3591
3593 6 44.08 173.184 56 0.096 3592
3594 6 44.08 173.184 55.808 0.096 3593
3595 6 44.08 173.184 55.616 0.096 3594
3596 6 44.272 173.184 55.424 0.175529 3595
3597 6 44.272 173.184 55.232 0.175529 3596
3598 6 44.272 173.184 55.04 0.096 3597
3599 6 44.272 173.376 54.464 0.447058 3598
3600 6 44.464 173.608 53.9594 0.390191 3599
3601 6 44.656 174.528 53.888 0.175529 3600
3602 6 44.848 174.528 53.696 0.096 3601
3603 6 44.464 173.76 53.504 0.175529 3600
3604 6 44.464 173.76 53.12 0.175529 3603
3605 6 44.656 173.952 52.928 0.096 3604
3606 6 134.32 230.592 242.048 0.096 204
3607 6 134.128 230.4 241.856 0.096 3606
3608 6 134.128 230.4 241.664 0.096 3607
3609 6 134.128 230.208 241.472 0.096 3608
3610 6 134.128 230.208 241.28 0.096 3609
3611 6 134.128 230.208 241.088 0.096 3610
3612 6 134.32 230.208 240.896 0.096 3611
3613 6 134.512 230.208 240.704 0.096 3612
3614 6 134.512 230.208 240.512 0.096 3613
3615 6 134.704 230.208 240.32 0.096 3614
3616 6 134.896 230.208 240.128 0.096 3615
3617 6 135.088 230.208 239.936 0.096 3616
3618 6 135.28 230.208 239.744 0.096 3617
3619 6 135.472 230.208 239.552 0.096 3618
3620 6 135.472 230.208 239.36 0.096 3619
3621 6 135.664 230.208 239.168 0.096 3620
3622 6 135.856 230.208 238.976 0.096 3621
3623 6 136.048 230.208 238.784 0.096 3622
3624 6 136.24 230.208 238.592 0.175529 3623
3625 6 136.432 230.016 238.4 0.175529 3624
3626 6 136.624 230.016 238.208 0.096 3625
3627 6 136.816 230.016 238.016 0.096 3626
3628 6 137.008 230.016 237.824 0.096 3627
3629 6 137.2 230.016 237.632 0.096 3628
3630 6 137.392 229.824 237.44 0.096 3629
3631 6 137.584 229.824 237.248 0.096 3630
3632 6 137.776 229.632 237.056 0.175529 3631
3633 6 137.968 229.632 236.864 0.096 3632
3634 6 138.16 229.632 236.864 0.096 3633
3635 6 138.352 229.632 236.864 0.096 3634
3636 6 138.544 229.632 236.672 0.096 3635
3637 6 138.736 229.44 236.48 0.096 3636
3638 6 138.928 229.248 236.288 0.096 3637
3639 6 138.928 229.056 236.288 0.096 3638
3640 6 138.928 228.864 236.096 0.175529 3639
3641 6 138.736 228.672 236.096 0.096 3640
3642 6 138.544 228.864 235.712 0.096 3640
3643 6 138.352 228.672 235.52 0.096 3642
3644 6 138.16 228.672 235.52 0.096 3643
3645 6 137.968 228.48 235.328 0.096 3644
3646 6 137.776 228.48 235.328 0.096 3645
3647 6 137.584 228.48 235.328 0.175529 3646
3648 6 137.392 228.672 235.52 0.096 3647
3649 6 137.2 228.672 235.52 0.096 3648
3650 6 137.008 228.864 235.52 0.175529 3649
3651 6 136.816 229.056 235.52 0.096 3650
3652 6 136.624 229.056 235.52 0.096 3651
3653 6 136.432 229.056 235.52 0.096 3652
3654 6 136.24 229.056 235.52 0.096 3653
3655 6 136.048 229.056 235.52 0.096 3654
3656 6 135.856 228.864 235.712 0.096 3655
3657 6 135.664 228.864 235.712 0.096 3656
3658 6 149.018 273.322 281.11 0.288 8
3659 6 149.488 273.6 280.64 0.288 3658
3660 6 149.68 273.792 280.448 0.288 3659
3661 6 149.872 273.792 280.064 0.175529 3660
3662 6 148.72 273.216 280.64 0.175529 3658
3663 6 148.912 273.216 280.448 0.175529 3662
3664 6 148.912 273.216 280.064 0.288 3663
3665 6 148.528 273.024 279.68 0.096 3664
3666 6 152.884 273.984 281.298 1.27787 6
3667 6 153.904 273.984 280.448 0.596266 3666
3668 6 151.024 274.368 280.256 0.48 5
3669 6 150.64 274.368 279.872 0.288 3668
3670 6 153.712 274.944 282.752 0.864 1
#start synapse
# connector_id x y z treenode_id prepost label partner transmitter
# 122753723 7248 17524 9798 3352 1 axon 880323584 gaba
# 117042798 14851 21367 5732 702 1 axon 851459584 gaba
# 128113988 6698 16653 12179 3031 1 primary.dendrite 850627072 gaba
# 173391049 19766 33396 27428 1928 1 dendrite 818982912 gaba
# 135761563 7786 18889 14953 2970 1 primary.dendrite 792615936 gaba
# 120682656 7725 17967 8675 3219 1 primary.dendrite 729228288 gaba
# 117643117 14716 20375 6360 390 1 axon 727182336 gaba
# 117645903 15973 21315 6357 799 1 axon 727182336 gaba
# 117468730 14694 20514 6268 158 1 primary.dendrite 7112613888 gaba
# 117188683 13829 18792 5870 968 1 axon 696488960 gaba
# 117859785 15199 20317 6695 378 1 axon 696488960 gaba
# 117968684 15511 21051 6650 354 1 axon 696488960 gaba
# 172370222 21667 32368 27014 1031 1 dendrite 693478912 gaba
# 137164954 8227 19150 15438 2963 1 primary.dendrite 641631744 gaba
# 120791388 7552 17966 8774 3218 1 primary.dendrite 634754560 gaba
# 121018162 7169 17703 8854 3214 1 primary.dendrite 634408960 gaba
# 121422691 7008 17408 9092 3210 1 primary.dendrite 634064384 gaba
# 121350129 7052 19472 8985 3413 1 axon 606090240 gaba
# 121162758 7119 19457 8957 3411 1 axon 606090240 gaba
# 120451760 7903 18228 8575 3222 1 primary.dendrite 603724800 gaba
# 120432035 7793 17978 8615 3220 1 primary.dendrite 603720192 gaba
# 120489469 7788 18090 8582 3221 1 primary.dendrite 603720192 gaba
# 175627002 18517 29104 28221 2340 1 dendrite 5901197312 gaba
# 175570478 18549 29100 28143 2337 1 dendrite 5901197312 gaba
# 170959851 21542 27848 26555 3615 1 dendrite 5901197312 gaba
# 176662084 19750 28334 28638 2245 1 dendrite 5901197312 gaba
# 172463895 20762 36076 27059 1873 1 dendrite 5901197312 gaba
# 169199029 20106 35886 26009 1823 1 dendrite 5901197312 gaba
# 116254950 14470 21388 4778 590 1 axon 5901193216 gaba
# 116800021 14963 21144 5427 406 1 axon 5901193216 gaba
# 168720041 19352 33586 25906 1364 1 dendrite 5813129216 gaba
# 168311471 20164 35564 25756 1578 1 dendrite 5813084160 gaba
# 116708649 12499 19612 5155 44 1 axon 5813063680 gaba
# 116543527 12472 19575 5167 43 1 axon 5813063680 gaba
# 117500421 13585 19987 6273 169 1 primary.dendrite 5813055488 gaba
# 117286466 14434 19848 6130 272 1 axon 5813055488 gaba
# 116504990 14013 19644 4952 910 1 axon 5813055488 gaba
# 117585694 13587 20014 6200 169 1 primary.dendrite 5813055488 gaba
# 116216976 13771 21502 4617 556 1 axon 5813055488 gaba
# 117224421 15312 21084 5851 802 1 axon 5813055488 gaba
# 116389696 12189 19182 4621 19 1 axon 5813047296 gaba
# 116284654 12206 19215 4606 20 1 axon 5813047296 gaba
# 116275470 11993 19208 4547 11 1 axon 5813047296 gaba
# 116456452 12799 19954 5046 55 1 axon 5813039104 gaba
# 117638386 15018 20528 6439 386 1 axon 5813039104 gaba
# 117351573 13991 20081 6152 260 1 axon 5813039104 gaba
# 116428553 14044 19702 4923 908 1 axon 5813039104 gaba
# 117620177 14762 20379 6257 391 1 axon 5813039104 gaba
# 116579232 12562 19509 5223 952 1 axon 5813039104 gaba
# 116643481 12573 19548 5265 951 1 axon 5813039104 gaba
# 176647643 19289 28694 28590 2180 1 dendrite 5813039104 gaba
# 173949432 19879 28788 27545 2079 1 dendrite 5813039104 gaba
# 172546047 20141 34467 27050 1552 1 dendrite 5813039104 gaba
# 173217436 20092 30794 27315 2007 1 dendrite 5813039104 gaba
# 172691809 20047 34261 27124 1549 1 dendrite 5813039104 gaba
# 175818814 18857 28955 28250 2347 1 dendrite 5813039104 gaba
# 174276380 19743 28932 27708 2151 1 dendrite 5813039104 gaba
# 176601389 19214 28814 28584 2256 1 dendrite 5813039104 gaba
# 176572583 19381 28731 28540 2176 1 dendrite 5813039104 gaba
# 175768201 18695 29027 28248 2333 1 dendrite 5813039104 gaba
# 116852840 15401 21804 5430 733 1 axon 5813035008 gaba
# 137095443 8226 19198 15441 2963 1 primary.dendrite 5813010432 gaba
# 120108159 6678 19417 8405 3431 1 axon 5813010432 gaba
# 119563178 5768 20955 7958 3548 1 axon 5813010432 gaba
# 116500049 12386 19469 5093 38 1 axon 5813010432 gaba
# 116577424 12449 19453 5127 956 1 axon 5813010432 gaba
# 116662373 12427 19453 5128 956 1 axon 5813010432 gaba
# 116931615 13558 18965 5597 995 1 axon 5813006336 gaba
# 116704286 12800 19861 5355 926 1 axon 5813006336 gaba
# 169399989 19390 33286 26060 1439 1 dendrite 574036992 gaba
# 168864566 19354 33727 25881 1370 1 dendrite 574036992 gaba
# 123690495 7196 17323 10301 3334 1 axon 574028288 gaba
# 118075195 15737 21585 6783 331 1 axon 548203520 gaba
# 131435234 6889 17201 13394 3002 1 dendrite 544020992 gaba
# 131580638 6901 17255 13424 3000 1 dendrite 544020992 gaba
# 125113089 6556 17098 10890 3315 1 axon 544020992 gaba
# 121657952 6683 18026 9248 3245 1 axon 544020992 gaba
# 121880093 6671 18003 9272 3245 1 axon 544020992 gaba
# 121834120 6725 17941 9331 3248 1 axon 544020992 gaba
# 124713756 6201 17063 10738 3299 1 axon 542656512 gaba
# 116395359 14917 20441 4865 890 1 axon 541007360 gaba
# 117205435 16239 21819 5842 755 1 axon 541007360 gaba
# 117834311 14978 20371 6614 370 1 axon 541007360 gaba
# 117942035 15009 20339 6611 372 1 axon 541007360 gaba
# 116440272 15027 20887 4809 622 1 axon 541007360 gaba
# 117304208 16145 21816 5910 754 1 axon 541007360 gaba
# 116796474 13641 18967 5419 999 1 axon 481946112 gaba
# 117243780 14960 20686 5972 398 1 axon 481268736 gaba
# 117803718 15449 21015 6624 354 1 axon 481268736 gaba
# 117762993 15441 21016 6617 354 1 axon 481268736 gaba
# 119357473 5727 20480 7881 3511 1 axon 481263872 gaba
# 119691763 6457 19436 8178 3440 1 axon 480931584 gaba
# 118238651 11009 19592 7031 200 1 primary.dendrite 480638464 gaba
# 125962397 5785 16476 11269 3067 1 axon 480581632 gaba
# 124439974 7170 17160 10633 3322 1 axon 479916800 gaba
# 117682757 12440 19639 6410 184 1 primary.dendrite 449616640 gaba
# 116418976 13288 19601 4881 465 1 axon 449555456 gaba
# 118865224 10153 19290 7600 212 1 primary.dendrite 420567808 gaba
# 130350420 6678 16961 12983 3015 1 primary.dendrite 417186560 gaba
# 121480266 6677 18050 9169 3241 1 axon 417186560 gaba
# 118986171 6116 19831 7758 3483 1 axon 417186560 gaba
# 119442148 5849 20263 7930 3503 1 axon 417186560 gaba
# 118828070 6426 19441 7558 3461 1 axon 388863744 gaba
# 119029067 6302 19416 7710 3455 1 axon 388863744 gaba
# 119099260 6197 19394 7691 3464 1 axon 388863744 gaba
# 118054437 5645 21660 6797 3583 1 axon 386820864 gaba
# 116796810 12871 19772 5395 937 1 axon 359183360 gaba
# 116561494 12645 19766 5218 48 1 axon 356853248 gaba
# 116553130 12589 19749 5056 941 1 axon 356852736 gaba
# 116585123 12339 19391 4992 34 1 axon 356511488 gaba
# 121886863 7573 18791 9276 3387 1 axon 356499456 gaba
# 116310234 12089 19168 4597 15 1 axon 355453440 gaba
# 119127004 6225 19351 7666 3466 1 axon 327499008 gaba
# 116431246 12961 20181 4777 66 1 axon 326164224 gaba
# 116439934 12960 20182 4777 66 1 axon 326164224 gaba
# 116323513 13003 20353 4654 73 1 axon 326163712 gaba
# 116238684 11957 19319 4481 6 1 axon 325122304 gaba
# 116205261 11848 19211 4514 967 1 axon 325122304 gaba
# 116317490 11942 19203 4511 963 1 axon 325122304 gaba
# 117259031 13346 19929 6115 255 1 axon 296846592 gaba
# 117464823 14288 20148 6216 261 1 axon 296143616 gaba
# 117579035 13356 19749 6231 173 1 primary.dendrite 295815936 gaba
# 116371276 13655 20267 4736 100 1 axon 295815936 gaba
# 116262493 13789 21397 4594 547 1 axon 295815936 gaba
# 116025974 13507 21415 4194 568 1 axon 295814912 gaba
# 116276023 14367 20074 4800 896 1 axon 295814400 gaba
# 116281789 14380 20173 4833 894 1 axon 295814400 gaba
# 116463938 13273 19750 4810 463 1 axon 295806976 gaba
# 116166189 13734 21878 4247 529 1 axon 295805184 gaba
# 116377158 13913 21525 4694 554 1 axon 295478016 gaba
# 116307810 13385 20674 4519 87 1 axon 295478016 gaba
# 116378489 14366 21708 4559 604 1 axon 295478016 gaba
# 117776186 14897 20704 6524 356 1 axon 295473920 gaba
# 116420355 13975 20200 4814 113 1 axon 295461632 gaba
# 117205377 15228 21015 5834 805 1 axon 295137280 gaba
# 116636230 14811 21067 5047 412 1 axon 295133696 gaba
# 116387101 14267 19885 4857 900 1 axon 295133696 gaba
# 117116268 14747 20763 5756 824 1 axon 295133696 gaba
# 116266634 14595 21078 4747 582 1 axon 295133696 gaba
# 117043755 14656 20667 5651 814 1 axon 295133696 gaba
# 116598320 14830 21082 5069 412 1 axon 295133696 gaba
# 116211625 14323 20990 4639 427 1 axon 295133696 gaba
# 116288626 14581 21104 4621 605 1 axon 295133696 gaba
# 116322221 14014 21707 4577 539 1 axon 295133696 gaba
# 117042463 14859 21377 5735 702 1 axon 295133696 gaba
# 116275175 14480 22175 4509 520 1 axon 295133696 gaba
# 116377446 13673 20316 4699 99 1 axon 295133696 gaba
# 116756390 15369 21907 5314 738 1 axon 295133696 gaba
# 116224041 13254 20124 4362 474 1 axon 295133440 gaba
# 116482603 14735 21058 5056 606 1 axon 295132416 gaba
# 117225471 15133 21619 5850 705 1 axon 295132416 gaba
# 116318428 14067 21758 4592 542 1 axon 295132416 gaba
# 116413043 14639 20444 4868 893 1 axon 295132416 gaba
# 117008821 14689 20665 5635 813 1 axon 295132416 gaba
# 116733821 14981 21057 5288 628 1 axon 295132416 gaba
# 116392603 14510 21315 4801 587 1 axon 295132416 gaba
# 116447076 14587 21252 4761 584 1 axon 295132416 gaba
# 117512739 13905 19940 6247 166 1 primary.dendrite 295127808 gaba
# 116371809 13580 19894 4647 453 1 axon 295111424 gaba
# 116652456 14657 21178 5125 609 1 axon 295111424 gaba
# 116694421 13606 18943 5278 1006 1 axon 295111424 gaba
# 117616926 14713 20331 6206 394 1 axon 295111424 gaba
# 117375405 14713 20333 6208 394 1 axon 295111424 gaba
# 116611153 14657 21132 5128 608 1 axon 295111424 gaba
# 116689238 12973 19952 5420 933 1 axon 295107328 gaba
# 116474900 12582 19745 5041 942 1 axon 295107328 gaba
# 116652397 12657 19712 5144 944 1 axon 295107328 gaba
# 116675507 13830 21123 5365 695 1 axon 295107328 gaba
# 116398374 14432 21534 4698 596 1 axon 295107328 gaba
# 116320289 14560 20413 4890 893 1 axon 295107328 gaba
# 117249410 14619 19723 6082 280 1 axon 295107328 gaba
# 116664111 12624 19756 5142 939 1 axon 295107328 gaba
# 117564338 12768 19652 6368 179 1 primary.dendrite 295106816 gaba
# 117910527 15182 20321 6685 377 1 axon 294795776 gaba
# 117051970 14696 20398 5703 832 1 axon 294795776 gaba
# 117194206 14609 20396 5811 836 1 axon 294795776 gaba
# 116318420 13969 21599 4566 535 1 axon 294795776 gaba
# 116177375 13332 21572 4129 574 1 axon 294795776 gaba
# 117049321 14607 20474 5665 821 1 axon 294795776 gaba
# 116953699 14615 20488 5671 821 1 axon 294795776 gaba
# 117301292 15274 21584 5894 704 1 axon 294795776 gaba
# 117134133 15206 21717 5804 706 1 axon 294795776 gaba
# 116181649 13666 20235 4248 443 1 axon 294795776 gaba
# 116894406 15129 20460 5671 843 1 axon 294795776 gaba
# 117853278 15081 20309 6608 374 1 axon 294795776 gaba
# 117128864 15203 21735 5712 709 1 axon 294795776 gaba
# 116639372 14933 21308 5310 627 1 axon 294795776 gaba
# 116835183 14479 19356 5465 873 1 axon 294795776 gaba
# 116238121 13354 20098 4390 473 1 axon 294792448 gaba
# 116759609 13624 18937 5349 1003 1 axon 294774528 gaba
# 116807939 13625 18940 5380 1002 1 axon 294774528 gaba
# 117438806 14388 20341 6233 160 1 primary.dendrite 294760448 gaba
# 117496277 14213 20295 6187 284 1 axon 294760448 gaba
# 117964683 11596 19477 6763 192 1 primary.dendrite 294436864 gaba
# 116165916 13785 20433 4238 439 1 axon 294436864 gaba
# 117071434 14528 20388 5836 838 1 axon 266847232 gaba
# 116762214 15429 21734 5497 731 1 axon 264783872 gaba
# 167345130 19316 34502 25484 1416 1 dendrite 2135408640 gaba
# 177824200 19192 28969 29048 2201 1 dendrite 2101015552 gaba
# 170966175 21591 27827 26516 3613 1 dendrite 2101015552 gaba
# 175753331 19109 28955 28226 2359 1 dendrite 2101015552 gaba
# 177836230 19182 28963 29107 2202 1 dendrite 2101015552 gaba
# 177002712 19275 28757 28765 2189 1 dendrite 2101015552 gaba
# 173331388 20059 30769 27350 2008 1 dendrite 2101015552 gaba
# 173796830 19795 33139 27530 1938 1 dendrite 2101015552 gaba
# 176445060 19324 28670 28541 2177 1 dendrite 2101015552 gaba
# 177230542 19337 28508 28854 2212 1 dendrite 2101015552 gaba
# 175634451 19180 28866 28240 2316 1 dendrite 2101015552 gaba
# 172037923 20152 32083 26917 1518 1 dendrite 2101015552 gaba
# 174284348 19740 28914 27706 2151 1 dendrite 2101015552 gaba
# 178134628 19180 28971 29114 2203 1 dendrite 2070999040 gaba
# 175906109 19931 28880 28291 2296 1 dendrite 2008938496 gaba
# 175524620 19717 28880 28181 2301 1 dendrite 2008933376 gaba
# 173556297 19759 28790 27448 2149 1 dendrite 2008579072 gaba
# 174473756 19725 28820 27732 2154 1 dendrite 2008579072 gaba
# 175314069 19351 28813 28122 2375 1 dendrite 2008579072 gaba
# 175720394 19684 28772 28261 2304 1 dendrite 1977889792 gaba
# 176945788 19883 28331 28686 2247 1 dendrite 1977889792 gaba
# 176704688 19764 28329 28646 2245 1 dendrite 1977889792 gaba
# 176765932 19835 28366 28658 2242 1 dendrite 1977889792 gaba
# 175753305 19573 28831 28252 2161 1 dendrite 1977552896 gaba
# 176214273 19682 28603 28418 2266 1 dendrite 1977552896 gaba
# 175753278 19332 28599 28255 2378 1 dendrite 1977552896 gaba
# 172156556 19705 33437 26930 1951 1 dendrite 1920607232 gaba
# 171077900 20086 32619 26584 1127 1 dendrite 1916800000 gaba
# 172453905 20117 32172 27026 1528 1 dendrite 1916800000 gaba
# 167931606 20049 36024 25632 1753 1 dendrite 1890249728 gaba
# 167254837 20077 35988 25442 1749 1 dendrite 1890249728 gaba
# 174414448 21658 31482 27795 1063 1 dendrite 1889253376 gaba
# 174615820 21621 31351 27856 1064 1 dendrite 1889253376 gaba
# 171038861 21450 32675 26612 1016 1 dendrite 1887539200 gaba
# 173266791 19897 33814 27282 1546 1 dendrite 1887517696 gaba
# 175979434 18633 28911 28305 2343 1 dendrite 1883783168 gaba
# 175916669 19077 28819 28319 2354 1 dendrite 1883783168 gaba
# 175419326 19292 28861 28084 2377 1 dendrite 1883783168 gaba
# 175795230 19127 29151 28236 2367 1 dendrite 1883783168 gaba
# 177459239 19519 28468 28955 2220 1 dendrite 1883783168 gaba
# 178716266 17109 28627 29417 2684 1 dendrite 1883783168 gaba
# 170501854 21835 27783 26409 3602 1 dendrite 1883783168 gaba
# 170735386 21773 27779 26468 3605 1 dendrite 1883783168 gaba
# 175342102 19765 28853 28003 2289 1 dendrite 1883783168 gaba
# 175174697 19739 28839 27997 2289 1 dendrite 1883783168 gaba
# 175965345 18572 28900 28317 2345 1 dendrite 1883783168 gaba
# 167651281 20185 35740 25573 1783 1 dendrite 1859223552 gaba
# 168552654 19959 35663 25782 1686 1 dendrite 1858878464 gaba
# 167974079 19124 35680 25647 1671 1 dendrite 1858869248 gaba
# 168478498 20303 35883 25768 1724 1 dendrite 1858170880 gaba
# 174408451 20078 30076 27724 2052 1 dendrite 1857484800 gaba
# 169339518 19526 33474 26051 1428 1 dendrite 1857168384 gaba
# 127515624 5079 16128 11874 3099 1 axon 1850705920 gaba
# 174655761 19693 29412 27857 2059 1 dendrite 1850705920 gaba
# 167609631 20108 36278 25523 1732 1 dendrite 1828185088 gaba
# 165463705 19584 36181 24883 1658 1 dendrite 1827840000 gaba
# 167013468 19313 35701 25344 1603 1 dendrite 1827840000 gaba
# 168248968 19121 35678 25646 1671 1 dendrite 1827834880 gaba
# 173270581 20104 33653 27324 1921 1 dendrite 1797504000 gaba
# 172173894 20588 35434 26969 1857 1 dendrite 1797504000 gaba
# 171357095 20454 35147 26726 1880 1 dendrite 1797504000 gaba
# 165649592 19757 36198 24963 1663 1 dendrite 1797145600 gaba
# 165499908 19555 36162 24894 1659 1 dendrite 1797145600 gaba
# 168319103 19219 35636 25711 1673 1 dendrite 1797137408 gaba
# 168944600 20220 35845 25913 1759 1 dendrite 1796817920 gaba
# 169180951 20466 35738 26025 1790 1 dendrite 1796817920 gaba
# 168580188 20376 35664 25823 1762 1 dendrite 1796817920 gaba
# 172115790 20594 35327 26945 1853 1 dendrite 1796817920 gaba
# 167494445 20336 35912 25486 1780 1 dendrite 1796817920 gaba
# 173207458 19956 33791 27314 1546 1 dendrite 1796817920 gaba
# 165818592 19830 35985 25006 1622 1 dendrite 1796791296 gaba
# 165525632 19838 36244 24919 1661 1 dendrite 1796791296 gaba
# 168311468 19437 35465 25747 1707 1 dendrite 1795785728 gaba
# 168416184 19263 34468 25763 1399 1 dendrite 1795777536 gaba
# 169523333 19582 33313 26100 1189 1 dendrite 1795777536 gaba
# 170022393 19306 33401 26233 1358 1 dendrite 1795099648 gaba
# 169292352 19506 33327 26033 1430 1 dendrite 1795099648 gaba
# 165467492 19655 36186 24890 1655 1 dendrite 1766115328 gaba
# 165475828 19959 36146 24898 1628 1 dendrite 1766115328 gaba
# 165740762 19830 36236 24923 1661 1 dendrite 1766115328 gaba
# 165435133 19818 36142 24876 1649 1 dendrite 1766115328 gaba
# 168536892 19773 35454 25749 1712 1 dendrite 1765446656 gaba
# 167459545 18836 33329 25465 1333 1 dendrite 1765446656 gaba
# 168924136 19624 33392 25919 1435 1 dendrite 1765104640 gaba
# 167559383 18699 33343 25537 1216 1 dendrite 1765100544 gaba
# 171538215 20148 34463 26777 1888 1 dendrite 1765100544 gaba
# 169434171 19580 33311 26102 1189 1 dendrite 1765100544 gaba
# 168464959 19255 34414 25742 1397 1 dendrite 1764763648 gaba
# 167973966 19312 34108 25676 1384 1 dendrite 1764763648 gaba
# 168023077 19304 34108 25672 1384 1 dendrite 1764763648 gaba
# 168758427 20304 35467 25866 1574 1 dendrite 1764763648 gaba
# 173160127 20090 30803 27293 2007 1 dendrite 1764090880 gaba
# 172425925 19968 32807 27043 1535 1 dendrite 1759000576 gaba
# 169523307 19419 33117 26123 1185 1 dendrite 1758992384 gaba
# 168425662 20294 35878 25761 1724 1 dendrite 1733491712 gaba
# 169382926 19174 33366 26044 1349 1 dendrite 1733055488 gaba
# 172732244 20205 31792 27121 1521 1 dendrite 1732995072 gaba
# 172355430 20133 32322 26990 1529 1 dendrite 1732995072 gaba
# 169715108 19242 33357 26163 1355 1 dendrite 1732718592 gaba
# 168321222 19651 35624 25729 1698 1 dendrite 1732718592 gaba
# 168356979 19437 35465 25746 1707 1 dendrite 1732718592 gaba
# 170216801 20972 33086 26303 1080 1 dendrite 1731639296 gaba
# 170316154 20956 33087 26336 1080 1 dendrite 1731639296 gaba
# 170284296 20125 32909 26343 1116 1 dendrite 1731311616 gaba
# 173932887 21688 31878 27550 1053 1 dendrite 1730754560 gaba
# 170900040 19788 32462 26554 1164 1 dendrite 1702650880 gaba
# 170550379 20947 33192 26399 1086 1 dendrite 1700979712 gaba
# 166081823 17607 33775 25095 1249 1 dendrite 1700945920 gaba
# 165130569 17898 33628 24759 1299 1 dendrite 1700945920 gaba
# 165267686 17916 33312 24841 1304 1 dendrite 1700936704 gaba
# 167547268 16831 33882 25500 1287 1 dendrite 1700936704 gaba
# 167444095 16953 33878 25521 1282 1 dendrite 1700936704 gaba
# 174035293 20999 31825 27580 1983 1 dendrite 1700652032 gaba
# 170490003 20112 32825 26381 1117 1 dendrite 1700652032 gaba
# 167970419 20354 35802 25658 1785 1 dendrite 1700392960 gaba
# 168040188 20310 35778 25650 1770 1 dendrite 1700392960 gaba
# 168163869 20136 33472 25702 1457 1 dendrite 1672320000 gaba
# 172882695 21683 32159 27216 1038 1 dendrite 1672320000 gaba
# 174469862 21650 31427 27777 1063 1 dendrite 1671607296 gaba
# 167236850 20082 35994 25414 1749 1 dendrite 1671287808 gaba
# 167316342 20138 36069 25404 1740 1 dendrite 1671287808 gaba
# 167580149 19120 35631 25496 1665 1 dendrite 1671257088 gaba
# 168612131 20388 35701 25818 1762 1 dendrite 1670916096 gaba
# 168321157 19256 34417 25742 1397 1 dendrite 1670596608 gaba
# 169479179 19537 33506 26060 1429 1 dendrite 1668274176 gaba
# 171596137 19831 34258 26771 1914 1 dendrite 1667933184 gaba
# 168850630 19627 33390 25915 1435 1 dendrite 1667933184 gaba
# 166586906 20632 34504 25170 1488 1 dendrite 1667933184 gaba
# 167000679 18891 33419 25347 1337 1 dendrite 1667933184 gaba
# 168517243 19958 35671 25784 1686 1 dendrite 1667933184 gaba
# 171768960 19779 34006 26824 1910 1 dendrite 1667259392 gaba
# 166960942 20317 33846 25303 1469 1 dendrite 1667259392 gaba
# 166967816 20315 33752 25363 1467 1 dendrite 1667259392 gaba
# 171821776 19783 34006 26833 1910 1 dendrite 1666927616 gaba
# 171794865 19784 34040 26852 1909 1 dendrite 1666927616 gaba
# 171555432 19783 33993 26759 1913 1 dendrite 1666927616 gaba
# 124805172 6206 17027 10725 3299 1 axon 1640593408 gaba
# 125808806 6031 16770 11167 3187 1 axon 1640593408 gaba
# 170360621 20233 32944 26362 1115 1 dendrite 1638315008 gaba
# 168388653 19113 33977 25762 1422 1 dendrite 1636238336 gaba
# 166656641 20599 34372 25213 1486 1 dendrite 1636225024 gaba
# 172310637 20605 35383 27004 1874 1 dendrite 1610529792 gaba
# 166668665 20743 34992 25217 1501 1 dendrite 1605198848 gaba
# 127916286 3312 15623 12068 3167 1 axon 1504888832 gaba
# 127772621 3281 15641 12078 3168 1 axon 1504888832 gaba
# 127807269 3263 15666 12000 3170 1 axon 1504888832 gaba
# 116675428 12852 19900 5388 928 1 axon 1036550656 gaba
# 116789735 12842 19901 5379 928 1 axon 1036550656 gaba
# 116252769 13579 19946 4453 450 1 axon 1036550656 gaba
# 127018530 5546 16289 11693 3082 0 axon 819578880 gaba
# 127018530 5546 16289 11693 3082 0 axon 418861568 gaba
# 127018530 5546 16289 11693 3082 0 axon 5813043200 gaba
# 127018530 5546 16289 11693 3082 0 axon 983007232 gaba
# 127018530 5546 16289 11693 3082 0 axon 819578368 gaba
# 127018530 5546 16289 11693 3082 0 axon 295127808 gaba
# 117180605 15004 21436 5836 664 0 axon 980391424 gaba
# 117180605 15004 21436 5836 664 0 axon 388591104 gaba
# 117180605 15004 21436 5836 664 0 axon 5813006336 gaba
# 117180605 15004 21436 5836 664 0 axon 5901193216 gaba
# 117180605 15004 21436 5836 664 0 axon 419971072 gaba
# 117180605 15004 21436 5836 664 0 axon 295131904 gaba
# 117180605 15004 21436 5836 664 0 axon 420312064 gaba
# 117180605 15004 21436 5836 664 0 axon 295819776 gaba
# 130070650 6696 16923 12914 3015 0 primary.dendrite 913037312 gaba
# 130070650 6696 16923 12914 3015 0 primary.dendrite 295814400 gaba
# 130070650 6696 16923 12914 3015 0 primary.dendrite 882003456 gaba
# 130070650 6696 16923 12914 3015 0 primary.dendrite 913033216 gaba
# 130003634 6687 16909 12880 3015 0 primary.dendrite 913037312 gaba
# 130003634 6687 16909 12880 3015 0 primary.dendrite 574377472 gaba
# 130003634 6687 16909 12880 3015 0 primary.dendrite 481946112 gaba
# 130003634 6687 16909 12880 3015 0 primary.dendrite 1888524288 gaba
# 130003634 6687 16909 12880 3015 0 primary.dendrite 295814400 gaba
# 130003634 6687 16909 12880 3015 0 primary.dendrite 882003456 gaba
# 130003634 6687 16909 12880 3015 0 primary.dendrite 913033216 gaba
# 116483974 14785 21214 5036 412 0 axon 294791424 gaba
# 116483974 14785 21214 5036 412 0 axon 295819776 gaba
# 116483974 14785 21214 5036 412 0 axon 5813071872 gaba
# 116483974 14785 21214 5036 412 0 axon 5813006336 gaba
# 116483974 14785 21214 5036 412 0 axon 357896704 gaba
# 116483974 14785 21214 5036 412 0 axon 885939712 gaba
# 128717990 4256 15618 12378 3176 0 axon 480258048 gaba
# 128717990 4256 15618 12378 3176 0 axon 880952832 gaba
# 128717990 4256 15618 12378 3176 0 axon 358541312 gaba
# 128717990 4256 15618 12378 3176 0 axon 880953344 gaba
# 128381917 4165 15589 12310 3133 0 axon 419929344 gaba
# 128381917 4165 15589 12310 3133 0 axon 480258048 gaba
# 128381917 4165 15589 12310 3133 0 axon 358541312 gaba
# 128381917 4165 15589 12310 3133 0 axon 880952832 gaba
# 128381917 4165 15589 12310 3133 0 axon 849918464 gaba
# 127704604 6700 16597 11949 3032 0 primary.dendrite 850626560 gaba
# 127704604 6700 16597 11949 3032 0 primary.dendrite 480258048 gaba
# 137148602 8204 19202 15455 2963 0 primary.dendrite 792040448 gaba
# 137148602 8204 19202 15455 2963 0 primary.dendrite 731917312 gaba
# 137148602 8204 19202 15455 2963 0 primary.dendrite 1100964864 gaba
# 125171594 6241 16559 10924 3050 0 axon 358541312 gaba
# 125171594 6241 16559 10924 3050 0 axon 294786560 gaba
# 125171594 6241 16559 10924 3050 0 axon 757517312 gaba
# 125171594 6241 16559 10924 3050 0 axon 788551680 gaba
# 125171594 6241 16559 10924 3050 0 axon 757517824 gaba
# 125171594 6241 16559 10924 3050 0 axon 5813043200 gaba
# 124995202 6256 16645 10901 3049 0 primary.dendrite 757859328 gaba
# 124995202 6256 16645 10901 3049 0 primary.dendrite 481946112 gaba
# 124995202 6256 16645 10901 3049 0 primary.dendrite 757858816 gaba
# 124995202 6256 16645 10901 3049 0 primary.dendrite 633101824 gaba
# 124995202 6256 16645 10901 3049 0 primary.dendrite 757513728 gaba
# 124995202 6256 16645 10901 3049 0 primary.dendrite 358541312 gaba
# 124995202 6256 16645 10901 3049 0 primary.dendrite 295797248 gaba
# 120984039 7214 17762 8849 3214 0 primary.dendrite 634408960 gaba
# 120984039 7214 17762 8849 3214 0 primary.dendrite 727182336 gaba
# 120984039 7214 17762 8849 3214 0 primary.dendrite 5813006336 gaba
# 120984039 7214 17762 8849 3214 0 primary.dendrite 5813055488 gaba
# 120984039 7214 17762 8849 3214 0 primary.dendrite 450933248 gaba
# 120984039 7214 17762 8849 3214 0 primary.dendrite 5813043200 gaba
# 123451595 6480 16651 10122 3198 0 primary.dendrite 726823424 gaba
# 123451595 6480 16651 10122 3198 0 primary.dendrite 726481920 gaba
# 123451595 6480 16651 10122 3198 0 primary.dendrite 695789056 gaba
# 123451595 6480 16651 10122 3198 0 primary.dendrite 358538240 gaba
# 123451595 6480 16651 10122 3198 0 primary.dendrite 510956288 gaba
# 123451595 6480 16651 10122 3198 0 primary.dendrite 5812977664 gaba
# 122970189 6629 16747 9954 3199 0 primary.dendrite 695793152 gaba
# 122970189 6629 16747 9954 3199 0 primary.dendrite 356832256 gaba
# 122970189 6629 16747 9954 3199 0 primary.dendrite 418888192 gaba
# 122970189 6629 16747 9954 3199 0 primary.dendrite 695792640 gaba
# 122970189 6629 16747 9954 3199 0 primary.dendrite 1005102592 gaba
# 122970189 6629 16747 9954 3199 0 primary.dendrite 726481920 gaba
# 117884824 5576 21710 6742 3583 0 axon 295797248 gaba
# 117884824 5576 21710 6742 3583 0 axon 481949952 gaba
# 117884824 5576 21710 6742 3583 0 axon 482287104 gaba
# 117884824 5576 21710 6742 3583 0 axon 482628352 gaba
# 117884824 5576 21710 6742 3583 0 axon 482286848 gaba
# 117884824 5576 21710 6742 3583 0 axon 669857280 gaba
# 121587325 7484 18772 9213 3387 0 axon 666471424 gaba
# 121587325 7484 18772 9213 3387 0 axon 666467328 gaba
# 121587325 7484 18772 9213 3387 0 axon 666130432 gaba
# 121587325 7484 18772 9213 3387 0 axon 295120384 gaba
# 121587325 7484 18772 9213 3387 0 axon 666125824 gaba
# 121587325 7484 18772 9213 3387 0 axon 635097088 gaba
# 121587325 7484 18772 9213 3387 0 axon 510956288 gaba
# 121587325 7484 18772 9213 3387 0 axon 635091456 gaba
# 121587325 7484 18772 9213 3387 0 axon 5813043200 gaba
# 121661069 7538 18753 9300 3387 0 axon 5813108736 gaba
# 121661069 7538 18753 9300 3387 0 axon 666130432 gaba
# 121661069 7538 18753 9300 3387 0 axon 666130944 gaba
# 121661069 7538 18753 9300 3387 0 axon 635096576 gaba
# 121484846 7515 18703 9198 3385 0 axon 635096576 gaba
# 121484846 7515 18703 9198 3385 0 axon 510956288 gaba
# 121484846 7515 18703 9198 3385 0 axon 635097088 gaba
# 121484846 7515 18703 9198 3385 0 axon 5813108736 gaba
# 121484846 7515 18703 9198 3385 0 axon 666130432 gaba
# 121484846 7515 18703 9198 3385 0 axon 635424256 gaba
# 121484846 7515 18703 9198 3385 0 axon 386838784 gaba
# 121484846 7515 18703 9198 3385 0 axon 295120384 gaba
# 121484846 7515 18703 9198 3385 0 axon 635091456 gaba
# 121011140 7256 19425 8837 3407 0 axon 635424256 gaba
# 121011140 7256 19425 8837 3407 0 axon 480258048 gaba
# 121011140 7256 19425 8837 3407 0 axon 604739584 gaba
# 121011140 7256 19425 8837 3407 0 axon 452996096 gaba
# 121011140 7256 19425 8837 3407 0 axon 635773440 gaba
# 120908108 7193 19341 8834 3407 0 axon 5813043200 gaba
# 120908108 7193 19341 8834 3407 0 axon 635772928 gaba
# 120908108 7193 19341 8834 3407 0 axon 604739584 gaba
# 120908108 7193 19341 8834 3407 0 axon 635773440 gaba
# 120908108 7193 19341 8834 3407 0 axon 604739072 gaba
# 120908108 7193 19341 8834 3407 0 axon 635432448 gaba
# 120939121 7244 17786 8912 3214 0 primary.dendrite 634409472 gaba
# 120939121 7244 17786 8912 3214 0 primary.dendrite 634408960 gaba
# 120939121 7244 17786 8912 3214 0 primary.dendrite 603716096 gaba
# 120939121 7244 17786 8912 3214 0 primary.dendrite 510956032 gaba
# 120939121 7244 17786 8912 3214 0 primary.dendrite 420904192 gaba
# 117832028 15460 21104 6507 315 0 axon 450669312 gaba
# 117832028 15460 21104 6507 315 0 axon 294436864 gaba
# 117832028 15460 21104 6507 315 0 axon 451010560 gaba
# 117832028 15460 21104 6507 315 0 axon 294791424 gaba
# 117832028 15460 21104 6507 315 0 axon 5813006336 gaba
# 117832028 15460 21104 6507 315 0 axon 5901193216 gaba
# 117832028 15460 21104 6507 315 0 axon 265120512 gaba
# 116678218 14999 21134 5388 406 0 axon 388936192 gaba
# 116678218 14999 21134 5388 406 0 axon 5813071872 gaba
# 116678218 14999 21134 5388 406 0 axon 5901193216 gaba
# 116678218 14999 21134 5388 406 0 axon 5813088256 gaba
# 116678218 14999 21134 5388 406 0 axon 388931840 gaba
# 116678218 14999 21134 5388 406 0 axon 5813006336 gaba
# 116678218 14999 21134 5388 406 0 axon 295819776 gaba
# 117101112 14983 20299 5857 148 0 axon 419289088 gaba
# 117101112 14983 20299 5857 148 0 axon 295477248 gaba
# 117101112 14983 20299 5857 148 0 axon 5901193216 gaba
# 117101112 14983 20299 5857 148 0 axon 419288832 gaba
# 117101112 14983 20299 5857 148 0 axon 387913472 gaba
# 117101112 14983 20299 5857 148 0 axon 357215744 gaba
# 117101112 14983 20299 5857 148 0 axon 265120384 gaba
# 116069843 14273 22106 4421 515 0 axon 5901193216 gaba
# 116069843 14273 22106 4421 515 0 axon 296500992 gaba
# 116069843 14273 22106 4421 515 0 axon 5813055488 gaba
# 116069843 14273 22106 4421 515 0 axon 296505856 gaba
# 116069843 14273 22106 4421 515 0 axon 296846592 gaba
# 116069843 14273 22106 4421 515 0 axon 265120512 gaba
# 116069843 14273 22106 4421 515 0 axon 296506112 gaba
# 116069843 14273 22106 4421 515 0 axon 296846848 gaba
# 116069843 14273 22106 4421 515 0 axon 295137280 gaba
# 116069843 14273 22106 4421 515 0 axon 327539712 gaba
# 117143351 15207 21619 5847 704 0 axon 420312064 gaba
# 117143351 15207 21619 5847 704 0 axon 5901193216 gaba
# 117143351 15207 21619 5847 704 0 axon 5813055488 gaba
# 117627135 14843 20822 6350 302 0 axon 450660608 gaba
# 117627135 14843 20822 6350 302 0 axon 5813006336 gaba
# 117627135 14843 20822 6350 302 0 axon 295814400 gaba
# 117627135 14843 20822 6350 302 0 axon 294795776 gaba
# 117627135 14843 20822 6350 302 0 axon 5901193216 gaba
# 117627135 14843 20822 6350 302 0 axon 265120384 gaba
# 117627135 14843 20822 6350 302 0 axon 450660864 gaba
# 117374416 15577 21567 6089 651 0 axon 265120384 gaba
# 117374416 15577 21567 6089 651 0 axon 5813006336 gaba
# 117374416 15577 21567 6089 651 0 axon 5813075968 gaba
# 117374416 15577 21567 6089 651 0 axon 264438016 gaba
# 117374416 15577 21567 6089 651 0 axon 294791424 gaba
# 117374416 15577 21567 6089 651 0 axon 5813100544 gaba
# 117374416 15577 21567 6089 651 0 axon 420316928 gaba
# 119684519 5845 20032 8105 3496 0 axon 543339008 gaba
# 119684519 5845 20032 8105 3496 0 axon 574031872 gaba
# 119684519 5845 20032 8105 3496 0 axon 575728640 gaba
# 119684519 5845 20032 8105 3496 0 axon 5813084160 gaba
# 118219176 15992 21193 6943 787 0 axon 294795776 gaba
# 118219176 15992 21193 6943 787 0 axon 5813063680 gaba
# 118219176 15992 21193 6943 787 0 axon 482050048 gaba
# 118219176 15992 21193 6943 787 0 axon 5813075968 gaba
# 118311866 16433 22023 7047 350 0 axon 294791424 gaba
# 118311866 16433 22023 7047 350 0 axon 482736640 gaba
# 118311866 16433 22023 7047 350 0 axon 325489408 gaba
# 118311866 16433 22023 7047 350 0 axon 5813075968 gaba
# 118311866 16433 22023 7047 350 0 axon 265120384 gaba
# 118311866 16433 22023 7047 350 0 axon 265120512 gaba
# 118311866 16433 22023 7047 350 0 axon 513770752 gaba
# 118311866 16433 22023 7047 350 0 axon 295814400 gaba
# 119345586 5669 20890 7850 3545 0 axon 543675392 gaba
# 119345586 5669 20890 7850 3545 0 axon 543674368 gaba
# 119345586 5669 20890 7850 3545 0 axon 511970816 gaba
# 119345586 5669 20890 7850 3545 0 axon 511262720 gaba
# 119345586 5669 20890 7850 3545 0 axon 5813075968 gaba
# 117639589 15437 21047 6471 315 0 axon 450669312 gaba
# 117639589 15437 21047 6471 315 0 axon 294436864 gaba
# 117639589 15437 21047 6471 315 0 axon 265120384 gaba
# 117639589 15437 21047 6471 315 0 axon 295819776 gaba
# 117639589 15437 21047 6471 315 0 axon 294791424 gaba
# 117639589 15437 21047 6471 315 0 axon 5813071872 gaba
# 117639589 15437 21047 6471 315 0 axon 5813006336 gaba
# 117639589 15437 21047 6471 315 0 axon 294795776 gaba
# 116556910 14735 21144 5093 412 0 axon 5813071872 gaba
# 116556910 14735 21144 5093 412 0 axon 357897216 gaba
# 116556910 14735 21144 5093 412 0 axon 295136768 gaba
# 116556910 14735 21144 5093 412 0 axon 294791424 gaba
# 117223833 14972 20369 5876 149 0 axon 419289088 gaba
# 117223833 14972 20369 5876 149 0 axon 5813055488 gaba
# 117223833 14972 20369 5876 149 0 axon 266847232 gaba
# 117223833 14972 20369 5876 149 0 axon 419284736 gaba
# 117223833 14972 20369 5876 149 0 axon 5813071872 gaba
# 117223833 14972 20369 5876 149 0 axon 388254464 gaba
# 117223833 14972 20369 5876 149 0 axon 295477248 gaba
# 117223833 14972 20369 5876 149 0 axon 294791424 gaba
# 117329827 15055 20426 5908 149 0 axon 419289344 gaba
# 117329827 15055 20426 5908 149 0 axon 5813055488 gaba
# 117329827 15055 20426 5908 149 0 axon 420221184 gaba
# 117329827 15055 20426 5908 149 0 axon 419289088 gaba
# 117329827 15055 20426 5908 149 0 axon 5813006336 gaba
# 117329827 15055 20426 5908 149 0 axon 419284736 gaba
# 117329827 15055 20426 5908 149 0 axon 294791424 gaba
# 117329827 15055 20426 5908 149 0 axon 266847232 gaba
# 117329827 15055 20426 5908 149 0 axon 295806976 gaba
# 117329827 15055 20426 5908 149 0 axon 265120512 gaba
# 117329827 15055 20426 5908 149 0 axon 5813071872 gaba
# 117329827 15055 20426 5908 149 0 axon 295132416 gaba
# 117329827 15055 20426 5908 149 0 axon 265120384 gaba
# 116195192 13843 21881 4400 505 0 axon 295805184 gaba
# 116195192 13843 21881 4400 505 0 axon 296160768 gaba
# 116195192 13843 21881 4400 505 0 axon 5813067776 gaba
# 116195192 13843 21881 4400 505 0 axon 294791424 gaba
# 116195192 13843 21881 4400 505 0 axon 264438016 gaba
# 116195192 13843 21881 4400 505 0 axon 265120512 gaba
# 116195192 13843 21881 4400 505 0 axon 266847232 gaba
# 116195192 13843 21881 4400 505 0 axon 327194112 gaba
# 116195192 13843 21881 4400 505 0 axon 327535104 gaba
# 118073323 15981 21210 6857 787 0 axon 265120512 gaba
# 118073323 15981 21210 6857 787 0 axon 482049792 gaba
# 118073323 15981 21210 6857 787 0 axon 5813063680 gaba
# 118073323 15981 21210 6857 787 0 axon 294436864 gaba
# 116580976 13725 21180 5263 696 0 axon 5813055488 gaba
# 116580976 13725 21180 5263 696 0 axon 294791424 gaba
# 116580976 13725 21180 5263 696 0 axon 357889280 gaba
# 116580976 13725 21180 5263 696 0 axon 388922880 gaba
# 116580976 13725 21180 5263 696 0 axon 295131904 gaba
# 116580976 13725 21180 5263 696 0 axon 265120384 gaba
# 117531950 13590 19985 6176 169 0 primary.dendrite 5813055488 gaba
# 117531950 13590 19985 6176 169 0 primary.dendrite 418935808 gaba
# 117531950 13590 19985 6176 169 0 primary.dendrite 449965568 gaba
# 117531950 13590 19985 6176 169 0 primary.dendrite 449969664 gaba
# 117531950 13590 19985 6176 169 0 primary.dendrite 418931968 gaba
# 117531950 13590 19985 6176 169 0 primary.dendrite 295133696 gaba
# 117531950 13590 19985 6176 169 0 primary.dendrite 326154240 gaba
# 116232496 13301 20572 4465 85 0 axon 5813055488 gaba
# 116232496 13301 20572 4465 85 0 axon 326508032 gaba
# 117534817 14015 20048 6188 165 0 primary.dendrite 5813039104 gaba
# 117534817 14015 20048 6188 165 0 primary.dendrite 418939904 gaba
# 117534817 14015 20048 6188 165 0 primary.dendrite 295137280 gaba
# 117534817 14015 20048 6188 165 0 primary.dendrite 418935552 gaba
# 117534817 14015 20048 6188 165 0 primary.dendrite 449974016 gaba
# 117534817 14015 20048 6188 165 0 primary.dendrite 5813055488 gaba
# 116093795 13956 21043 4391 480 0 axon 294791424 gaba
# 116093795 13956 21043 4391 480 0 axon 5813055488 gaba
# 116093795 13956 21043 4391 480 0 axon 358264832 gaba
# 116093795 13956 21043 4391 480 0 axon 295820032 gaba
# 116093795 13956 21043 4391 480 0 axon 295819776 gaba
# 116093795 13956 21043 4391 480 0 axon 265120512 gaba
# 116093795 13956 21043 4391 480 0 axon 264438016 gaba
# 117553114 13903 20072 6177 260 0 axon 295127808 gaba
# 117553114 13903 20072 6177 260 0 axon 418936064 gaba
# 117553114 13903 20072 6177 260 0 axon 265120512 gaba
# 117553114 13903 20072 6177 260 0 axon 5813055488 gaba
# 117553114 13903 20072 6177 260 0 axon 295137280 gaba
# 117553114 13903 20072 6177 260 0 axon 418935808 gaba
# 117553114 13903 20072 6177 260 0 axon 387556352 gaba
# 117553114 13903 20072 6177 260 0 axon 418939904 gaba
# 117553114 13903 20072 6177 260 0 axon 295814912 gaba
# 117553114 13903 20072 6177 260 0 axon 449969920 gaba
# 117255917 15681 21680 6083 739 0 axon 5813055488 gaba
# 117255917 15681 21680 6083 739 0 axon 295819776 gaba
# 117255917 15681 21680 6083 739 0 axon 420316928 gaba
# 117255917 15681 21680 6083 739 0 axon 294791424 gaba
# 116291453 13311 20666 4502 85 0 axon 5813055488 gaba
# 116291453 13311 20666 4502 85 0 axon 295477248 gaba
# 116291453 13311 20666 4502 85 0 axon 326508288 gaba
# 116291453 13311 20666 4502 85 0 axon 295461376 gaba
# 116291453 13311 20666 4502 85 0 axon 326508032 gaba
# 116423011 14675 20287 4905 892 0 axon 294791424 gaba
# 116423011 14675 20287 4905 892 0 axon 5813006336 gaba
# 116423011 14675 20287 4905 892 0 axon 5813055488 gaba
# 116423011 14675 20287 4905 892 0 axon 326176768 gaba
# 116423011 14675 20287 4905 892 0 axon 357214464 gaba
# 116423011 14675 20287 4905 892 0 axon 326181120 gaba
# 116423011 14675 20287 4905 892 0 axon 358264832 gaba
# 116423011 14675 20287 4905 892 0 axon 357214720 gaba
# 116853308 14288 19227 5575 877 0 axon 387222784 gaba
# 116853308 14288 19227 5575 877 0 axon 387564288 gaba
# 116853308 14288 19227 5575 877 0 axon 387223040 gaba
# 116853308 14288 19227 5575 877 0 axon 295819776 gaba
# 116853308 14288 19227 5575 877 0 axon 266847232 gaba
# 116853308 14288 19227 5575 877 0 axon 295133696 gaba
# 116853308 14288 19227 5575 877 0 axon 5813055488 gaba
# 116683166 13716 21123 5223 696 0 axon 357889024 gaba
# 116683166 13716 21123 5223 696 0 axon 5813006336 gaba
# 116683166 13716 21123 5223 696 0 axon 295477248 gaba
# 116683166 13716 21123 5223 696 0 axon 357889280 gaba
# 116683166 13716 21123 5223 696 0 axon 295819776 gaba
# 116683166 13716 21123 5223 696 0 axon 5813055488 gaba
# 116683166 13716 21123 5223 696 0 axon 357888768 gaba
# 116683166 13716 21123 5223 696 0 axon 5813039104 gaba
# 116499604 13307 19689 4806 463 0 axon 325486848 gaba
# 116499604 13307 19689 4806 463 0 axon 5813055488 gaba
# 116499604 13307 19689 4806 463 0 axon 295806976 gaba
# 116499604 13307 19689 4806 463 0 axon 325487104 gaba
# 116499604 13307 19689 4806 463 0 axon 325827584 gaba
# 117396564 13897 20055 6154 260 0 axon 418936064 gaba
# 117396564 13897 20055 6154 260 0 axon 418939904 gaba
# 117396564 13897 20055 6154 260 0 axon 418935808 gaba
# 117396564 13897 20055 6154 260 0 axon 5813039104 gaba
# 116874680 14355 19303 5548 875 0 axon 264822784 gaba
# 116874680 14355 19303 5548 875 0 axon 295814400 gaba
# 116874680 14355 19303 5548 875 0 axon 387564544 gaba
# 116874680 14355 19303 5548 875 0 axon 387218176 gaba
# 116874680 14355 19303 5548 875 0 axon 387564288 gaba
# 116874680 14355 19303 5548 875 0 axon 387564032 gaba
# 116874680 14355 19303 5548 875 0 axon 5813039104 gaba
# 116874680 14355 19303 5548 875 0 axon 387222784 gaba
# 115755269 13982 20720 4341 433 0 axon 295478016 gaba
# 115755269 13982 20720 4341 433 0 axon 295478272 gaba
# 115755269 13982 20720 4341 433 0 axon 295477504 gaba
# 115755269 13982 20720 4341 433 0 axon 5813039104 gaba
# 118439524 16448 22059 7132 353 0 axon 513770752 gaba
# 118439524 16448 22059 7132 353 0 axon 513771008 gaba
# 118439524 16448 22059 7132 353 0 axon 296841472 gaba
# 118439524 16448 22059 7132 353 0 axon 388553472 gaba
# 118439524 16448 22059 7132 353 0 axon 265120512 gaba
# 118439524 16448 22059 7132 353 0 axon 5813006336 gaba
# 116372983 14631 21163 4729 582 0 axon 326862592 gaba
# 116372983 14631 21163 4729 582 0 axon 326521600 gaba
# 116372983 14631 21163 4729 582 0 axon 5813006336 gaba
# 116372983 14631 21163 4729 582 0 axon 294791424 gaba
# 116372983 14631 21163 4729 582 0 axon 295819776 gaba
# 116372983 14631 21163 4729 582 0 axon 326862336 gaba
# 116372983 14631 21163 4729 582 0 axon 295133696 gaba
# 116372983 14631 21163 4729 582 0 axon 1570684928 gaba
# 116680755 15019 21163 5284 408 0 axon 5813006336 gaba
# 116680755 15019 21163 5284 408 0 axon 295132416 gaba
# 116680755 15019 21163 5284 408 0 axon 295819776 gaba
# 116680755 15019 21163 5284 408 0 axon 264438016 gaba
# 116680755 15019 21163 5284 408 0 axon 357901824 gaba
# 116680755 15019 21163 5284 408 0 axon 1570684928 gaba
# 116680755 15019 21163 5284 408 0 axon 388935680 gaba
# 116402361 14572 20247 4755 127 0 axon 294791424 gaba
# 116402361 14572 20247 4755 127 0 axon 326180608 gaba
# 116402361 14572 20247 4755 127 0 axon 358264832 gaba
# 116402361 14572 20247 4755 127 0 axon 358196992 gaba
# 116402361 14572 20247 4755 127 0 axon 5813006336 gaba
# 119674912 8297 18999 8119 235 0 primary.dendrite 573371904 gaba
# 119674912 8297 18999 8119 235 0 primary.dendrite 573371392 gaba
# 119674912 8297 18999 8119 235 0 primary.dendrite 511651328 gaba
# 119674912 8297 18999 8119 235 0 primary.dendrite 5812977664 gaba
# 119764851 6291 19467 8122 3442 0 axon 573695488 gaba
# 119764851 6291 19467 8122 3442 0 axon 355816704 gaba
# 119764851 6291 19467 8122 3442 0 axon 360259072 gaba
# 119764851 6291 19467 8122 3442 0 axon 5812977664 gaba
# 119764851 6291 19467 8122 3442 0 axon 573694976 gaba
# 119739689 5861 20079 8136 3497 0 axon 510956032 gaba
# 119739689 5861 20079 8136 3497 0 axon 480257792 gaba
# 119739689 5861 20079 8136 3497 0 axon 574032384 gaba
# 119739689 5861 20079 8136 3497 0 axon 574031872 gaba
# 119739689 5861 20079 8136 3497 0 axon 360259072 gaba
# 119739689 5861 20079 8136 3497 0 axon 575728640 gaba
# 119715961 5922 20021 8156 3496 0 axon 574032384 gaba
# 119715961 5922 20021 8156 3496 0 axon 574031872 gaba
# 119715961 5922 20021 8156 3496 0 axon 574688256 gaba
# 119715961 5922 20021 8156 3496 0 axon 325455360 gaba
# 119715961 5922 20021 8156 3496 0 axon 575728640 gaba
# 119715961 5922 20021 8156 3496 0 axon 510956032 gaba
# 119782704 5928 20075 8130 3496 0 axon 574032384 gaba
# 119650326 6364 19438 8133 3442 0 axon 573695488 gaba
# 119650326 6364 19438 8133 3442 0 axon 449223168 gaba
# 119650326 6364 19438 8133 3442 0 axon 360259072 gaba
# 118745087 5320 21497 7461 3566 0 axon 513323264 gaba
# 118745087 5320 21497 7461 3566 0 axon 544356352 gaba
# 118745087 5320 21497 7461 3566 0 axon 513322240 gaba
# 118646380 5364 21519 7257 3568 0 axon 513322496 gaba
# 118646380 5364 21519 7257 3568 0 axon 513322240 gaba
# 118646380 5364 21519 7257 3568 0 axon 513322752 gaba
# 118434497 5284 21463 7269 3568 0 axon 357496064 gaba
# 118434497 5284 21463 7269 3568 0 axon 513317888 gaba
# 118434497 5284 21463 7269 3568 0 axon 513317376 gaba
# 117967873 11948 19449 6711 246 0 axon 480646400 gaba
# 117967873 11948 19449 6711 246 0 axon 480305920 gaba
# 117967873 11948 19449 6711 246 0 axon 480646144 gaba
# 117967873 11948 19449 6711 246 0 axon 449612544 gaba
# 117967873 11948 19449 6711 246 0 axon 480244736 gaba
# 117426469 16098 21448 6261 763 0 axon 451014400 gaba
# 117426469 16098 21448 6261 763 0 axon 451014656 gaba
# 117426469 16098 21448 6261 763 0 axon 295477248 gaba
# 117426469 16098 21448 6261 763 0 axon 451355392 gaba
# 117426469 16098 21448 6261 763 0 axon 451355648 gaba
# 117661645 14913 20799 6415 302 0 axon 450660608 gaba
# 117661645 14913 20799 6415 302 0 axon 450660864 gaba
# 117661645 14913 20799 6415 302 0 axon 450664960 gaba
# 117661645 14913 20799 6415 302 0 axon 450665216 gaba
# 117661645 14913 20799 6415 302 0 axon 450661120 gaba
# 117399793 14791 20539 6260 156 0 primary.dendrite 265120512 gaba
# 117399793 14791 20539 6260 156 0 primary.dendrite 450319360 gaba
# 117399793 14791 20539 6260 156 0 primary.dendrite 450660608 gaba
# 117399793 14791 20539 6260 156 0 primary.dendrite 450319616 gaba
# 117667129 14286 20274 6314 161 0 primary.dendrite 450315520 gaba
# 117667129 14286 20274 6314 161 0 primary.dendrite 450315264 gaba
# 117667129 14286 20274 6314 161 0 primary.dendrite 294436864 gaba
# 117478341 13611 19942 6251 169 0 primary.dendrite 449969920 gaba
# 117478341 13611 19942 6251 169 0 primary.dendrite 449970176 gaba
# 117478341 13611 19942 6251 169 0 primary.dendrite 449965824 gaba
# 117478831 12622 19614 6291 182 0 primary.dendrite 418250752 gaba
# 117478831 12622 19614 6291 182 0 primary.dendrite 325815296 gaba
# 117478831 12622 19614 6291 182 0 primary.dendrite 449615872 gaba
# 117478831 12622 19614 6291 182 0 primary.dendrite 295131904 gaba
# 117478831 12622 19614 6291 182 0 primary.dendrite 449616128 gaba
# 117478831 12622 19614 6291 182 0 primary.dendrite 418582016 gaba
# 117189592 15278 21132 5771 633 0 axon 419970816 gaba
# 117189592 15278 21132 5771 633 0 axon 294791424 gaba
# 117189592 15278 21132 5771 633 0 axon 265120384 gaba
# 117103651 15200 21045 5740 804 0 axon 388595712 gaba
# 117103651 15200 21045 5740 804 0 axon 419970816 gaba
# 117103651 15200 21045 5740 804 0 axon 388595200 gaba
# 117103651 15200 21045 5740 804 0 axon 388936704 gaba
# 117103651 15200 21045 5740 804 0 axon 1570684928 gaba
# 117103651 15200 21045 5740 804 0 axon 358264832 gaba
# 117103651 15200 21045 5740 804 0 axon 295814400 gaba
# 117080498 15259 21032 5682 632 0 axon 295137280 gaba
# 117080498 15259 21032 5682 632 0 axon 388595456 gaba
# 117080498 15259 21032 5682 632 0 axon 295102976 gaba
# 117080498 15259 21032 5682 632 0 axon 388595712 gaba
# 117080498 15259 21032 5682 632 0 axon 388936448 gaba
# 117080498 15259 21032 5682 632 0 axon 388595200 gaba
# 116803906 15051 21193 5338 624 0 axon 327877120 gaba
# 116803906 15051 21193 5338 624 0 axon 388935680 gaba
# 116803906 15051 21193 5338 624 0 axon 264438016 gaba
# 116803906 15051 21193 5338 624 0 axon 388935936 gaba
# 116803906 15051 21193 5338 624 0 axon 325484800 gaba
# 116803906 15051 21193 5338 624 0 axon 265120512 gaba
# 116093074 13610 19991 4424 450 0 axon 325830144 gaba
# 116093074 13610 19991 4424 450 0 axon 325829888 gaba
# 116093074 13610 19991 4424 450 0 axon 294796032 gaba
# 116093074 13610 19991 4424 450 0 axon 388553472 gaba
# 116112603 13290 20059 4392 474 0 axon 294791424 gaba
# 116112603 13290 20059 4392 474 0 axon 325825792 gaba
# 116112603 13290 20059 4392 474 0 axon 325825536 gaba
# 116112603 13290 20059 4392 474 0 axon 294792448 gaba
# 116112603 13290 20059 4392 474 0 axon 295819776 gaba
# 116112603 13290 20059 4392 474 0 axon 388553472 gaba
# 116260112 13674 19944 4499 450 0 axon 294782208 gaba
# 116260112 13674 19944 4499 450 0 axon 294796032 gaba
# 116260112 13674 19944 4499 450 0 axon 325829888 gaba
# 116260112 13674 19944 4499 450 0 axon 325830400 gaba
# 116260112 13674 19944 4499 450 0 axon 294450176 gaba
# 116260112 13674 19944 4499 450 0 axon 388553472 gaba
# 116260112 13674 19944 4499 450 0 axon 294791424 gaba
# 117058320 13539 18900 5613 975 0 axon 387215872 gaba
# 117058320 13539 18900 5613 975 0 axon 387219456 gaba
# 117058320 13539 18900 5613 975 0 axon 294760448 gaba
# 117058320 13539 18900 5613 975 0 axon 387215104 gaba
# 117058320 13539 18900 5613 975 0 axon 387215360 gaba
# 117058320 13539 18900 5613 975 0 axon 386874112 gaba
# 117058320 13539 18900 5613 975 0 axon 295477248 gaba
# 117058320 13539 18900 5613 975 0 axon 1536991232 gaba
# 116863993 13553 18839 5576 975 0 axon 386873600 gaba
# 116863993 13553 18839 5576 975 0 axon 386873856 gaba
# 116863993 13553 18839 5576 975 0 axon 387215104 gaba
# 116863993 13553 18839 5576 975 0 axon 294791424 gaba
# 116863993 13553 18839 5576 975 0 axon 387215360 gaba
# 116282854 14635 20299 4810 892 0 axon 326181120 gaba
# 116282854 14635 20299 4810 892 0 axon 358196992 gaba
# 116282854 14635 20299 4810 892 0 axon 358264832 gaba
# 116282854 14635 20299 4810 892 0 axon 326180864 gaba
# 116615934 14722 21105 5081 606 0 axon 357897216 gaba
# 116615934 14722 21105 5081 606 0 axon 357896960 gaba
# 116615934 14722 21105 5081 606 0 axon 266847232 gaba
# 116615934 14722 21105 5081 606 0 axon 357552384 gaba
# 116615934 14722 21105 5081 606 0 axon 295819776 gaba
# 116615934 14722 21105 5081 606 0 axon 264438016 gaba
# 116615934 14722 21105 5081 606 0 axon 294791424 gaba
# 116069787 14075 21040 4421 576 0 axon 326857472 gaba
# 116069787 14075 21040 4421 576 0 axon 294791424 gaba
# 116069787 14075 21040 4421 576 0 axon 265120384 gaba
# 116213723 13949 21015 4463 480 0 axon 295819776 gaba
# 116213723 13949 21015 4463 480 0 axon 326512128 gaba
# 116213723 13949 21015 4463 480 0 axon 264438016 gaba
# 116213723 13949 21015 4463 480 0 axon 326853120 gaba
# 116213723 13949 21015 4463 480 0 axon 326512384 gaba
# 116213723 13949 21015 4463 480 0 axon 326853376 gaba
# 116259323 13974 20977 4409 480 0 axon 295478528 gaba
# 116259323 13974 20977 4409 480 0 axon 264438016 gaba
# 116259323 13974 20977 4409 480 0 axon 326512128 gaba
# 116259323 13974 20977 4409 480 0 axon 295819776 gaba
# 116259323 13974 20977 4409 480 0 axon 295482880 gaba
# 116463943 14708 20307 4830 886 0 axon 295814400 gaba
# 116463943 14708 20307 4830 886 0 axon 325839360 gaba
# 116463943 14708 20307 4830 886 0 axon 326180864 gaba
# 116463943 14708 20307 4830 886 0 axon 326181120 gaba
# 116463943 14708 20307 4830 886 0 axon 294791424 gaba
# 116056164 13211 21654 4102 575 0 axon 296155648 gaba
# 116056164 13211 21654 4102 575 0 axon 295819776 gaba
# 172055474 19705 33385 26935 1951 0 dendrite 1447204864 gaba
# 172055474 19705 33385 26935 1951 0 dendrite 1920607232 gaba
# 172055474 19705 33385 26935 1951 0 dendrite 1857824768 gaba
# 139135319 9284 19919 16227 2945 0 primary.dendrite 1888524288 gaba
# 139135319 9284 19919 16227 2945 0 primary.dendrite 1163728896 gaba
#end synapse
